# Supplementary material for: The human TRPA1 intrinsic cold and heat sensitivity involves separate channel structures beyond the N-ARD domain
Source: Nat Commun. 2022 Oct 17;13:6113. doi: 10.1038/s41467-022-33876-8 (PMC9576766; doi:10.1038/s41467-022-33876-8)
Supplement: Supplementary file 4 — Source Data [file 41467_2022_33876_MOESM4_ESM.xlsx]

## Sheet: Figure 1b,c
Figure 1b	Hi-5 cells													Figure 1c	sf9 cells

## Sheet: Figure 1e
Figure 1e	CD spectroscopy
	Wavelength (nm)	Experimental data	Reconstructed spectrum
	195	20.0848	19.5303
	196	19.1614	17.5853
	197	14.1484	14.5893
	198	9.95996	10.4991
	199	6.03534	5.89928
	200	1.55006	1.43641
	201	-3.00118	-2.38698
	202	-5.83746	-5.95396
	203	-8.83864	-9.06479
	204	-11.609	-11.6282
	205	-13.6537	-13.4938
	206	-15.0719	-14.8671
	207	-15.9623	-15.7679
	208	-15.5666	-16.0103
	209	-15.8634	-15.8452
	210	-16.0613	-15.4635
	211	-14.6101	-15.116
	212	-14.5112	-14.8154
	213	-14.4452	-14.381
	214	-14.4452	-13.9955
	215	-13.7197	-13.7402
	216	-13.3239	-13.5452
	217	-13.192	-13.3639
	218	-13.225	-13.4096
	219	-14.0165	-13.5949
	220	-13.4888	-13.7094
	221	-14.0165	-13.6898
	222	-13.4558	-13.5818
	223	-13.192	-13.3725
	224	-12.9941	-13.0617
	225	-12.8952	-12.6262
	226	-12.2686	-12.1279
	227	-11.1143	-11.4328
	228	-10.9494	-10.7282
	229	-9.69612	-9.8219
	230	-9.0695	-9.14588
	231	-8.64076	-8.44745
	232	-7.2556	-7.69248
	233	-7.48646	-6.97991
	234	-5.96938	-6.06418
	235	-5.40872	-5.22169
	236	-4.2874	-4.58522
	237	-3.56184	-3.85994
	238	-3.72674	-3.43763
	239	-3.33098	-3.07371
	240	-2.6384	-2.8901

## Sheet: Figure 2c
Figure 2c	single-channel open probability @ various temperatures
D1-688 hTRPA1	15 ℃		22 ℃		25 ℃		30 ℃		35 ℃		40 ℃
	Data 1	0.62616	Data 1	0	Data 1	0	Data 1	0.62674	Data 1	0.61126	Data 1	0.76904
	Data 2	0.5842	Data 2	0	Data 2	0	Data 2	0.83938	Data 2	0.58851	Data 2	0.55157
	Data 3	0.66213	Data 3	0	Data 3	0	Data 3	0.64767	Data 3	0.69151	Data 3	0.85852
	Data 4	0.3424	Data 4	0	Data 4	0	Data 4	0.51614	Data 4	0.62899
	Data 5	0.61426			Data 5	0.36169	Data 5	0.70598	Data 5	0.73192
					Data 6	0	Data 6	0.63251	Data 6	0.57562
					Data 7	0	Data 7	0.45197	Data 7	0.55513
					Data 8	0	Data 8	0.37289	Data 8	0.48231
							Data 9	0.6207	Data 9	0.86134
							Data 10	0.64604
							Data 11	0.34869
							Data 12	0.80315
							Data 13	0.65742
							Data 14	0.23859
							Data 15	0.39303
							Data 16	0.67073
							Data 17	0.64135
							Data 18	0.55098

## Sheet: Figure 3c
Figure 3c	single-channel open probability @ various temperatures
D1-854 hTRPA1	15 ℃		17 ℃		20 ℃		22 ℃		25 ℃		30 ℃		35 ℃		40 ℃
	Data 1	0.8678	Data 1	0.3015	Data 1	0.0011	Data 1	0.1832	Data 1	0.2425	Data 1	0.0203	Data 1	0.176795	Data 1	0.46373
	Data 2	1	Data 2	0.298	Data 2	0.0912	Data 2	0.200125	Data 2	0.4622	Data 2	0.1181	Data 2	0.025	Data 2	0.3281
	Data 3	0.96607	Data 3	0.1893	Data 3	0.0541	Data 3	0.2626	Data 3	0.0453	Data 3	0.148099	Data 3	0.299535	Data 3	0.0926
	Data 4	0.85774	Data 4	0.3315	Data 4	0					Data 4	0.21963			Data 4	0.1294
	Data 5	0.99977	Data 5	0.4369	Data 5	0					Data 5	0.1057			Data 5	0.1737
	Data 6	0.9844	Data 6	0.4188							Data 6	0.0569
	Data 7	0.70898									Data 7	0.2329
	Data 8	0.97165									Data 8	0.302675
	Data 9	0.93521									Data 9	0.49173
											Data 10	0.17857
											Data 11	0.29051
											Data 12	0.2196

## Sheet: Figure 6
Figure 6e-h	Intrinsic hTRPA1 Tryptophan fluorescence @ various temperatures
	Figure 6e					Figure 6f					Figure 6g					Figure 6h
			D1-688 hTRPA1					D1-688 hTRPA1					D1-854 hTRPA1					D1-854 hTRPA1
	Temp (℃)	Data 1	Data 2	Data 3		Temp (℃)	Data 1	Data 2	Data 3		Temp (℃)	Data 1	Data 2	Data 3		Temp (℃)	Data 1	Data 2	Data 3
	22	1	1	1		22	1	1	1		25	1	1	1		25	1	1	1
	19	1.00728	0.99041	0.968594		24	0.708047	0.71996	0.699911		23	0.897642	0.912679	0.886033		28	0.959676	0.980454	0.983976
	17	0.988242	0.985119	0.957871		27	0.438827	0.419935	0.400709		21	0.762518	0.748655	0.780035		31	0.899108	0.902359	0.891039
	15	0.963046	0.965608	0.925699		30	0.177984	0.190107	0.149823		19	0.386714	0.413225	0.373452		34	0.832936	0.840053	0.818665
	13	0.921613	0.921627	0.904251		33	0.0861502	0.0999251	0.130762		17	0.342167	0.359987	0.339589		37	0.79827	0.789335	0.783259
	11	0.881299	0.882937	0.851781		37	0.0661083	0.0801899	0.100177		13	0.304848	0.30003	0.320854		40	0.745178	0.750224	0.740044
	9	0.860022	0.818452	0.840291		40	0.056536	0.0699475	0.0882092		10	0.285883	0.275898	0.301855		43	0.692034	0.711385	0.721213
	7	0.860022	0.816799	0.838759
	Figure 6e	in the presence of carvacrol
			D1-688 hTRPA1
	Temp (℃)	Data 1	Data 2	Data 3
	22	1	1	1
	18	0.634649	0.660103	0.589889
	15	0.416371	0.682762	0.370027
	12	0.216282	0.240086	0.189949
	9	0.140861	0.158079	0.130123
	7	0.12622	0.140005	0.119055
	4	0.0836291	0.100081	0.069997

## Sheet: Figure 9b,d
Figure 9b,d	Voltage-dependent activation properties of TRPA1 cysteine mutants (G/Gmax)
	Figure 9b,d	(G/Gmax)
			hTRPA1 25°C
	Voltage (mV)	Data 1	Data 2	Data 3	Data 4	Data 5	Data 6	Data 7	Data 8	Data 9	Data 10	Data 11	Data 12	Data 13	Data 14	Data 15	Data 16	Data 17	Data 18	Data 19	Data 20	Data 21
	-160	0.0284	0.0534	0.012	0.0323	0.0145	0.0133	0.0061434	0.036	0.0214	0.0091417	0.062	0.064	0.0697	0.0183	0.0125	0.042	0.0335	0.0056695	0.0535	0.0372	0.0173
	-140	0.0364	0.0725	0.0159	0.0258	0.0168	0.0248	0.0113	0.032	0.0186	0.0136	0.0865	0.0797	0.0785	0.0234	0.0128	0.036	0.0273	0.0058186	0.0514	0.0415	0.0101
	-120	0.0281	0.086	0.0153	0.0334	0.0072234	0.019	0.0081258	0.0266	0.0208	0.0153	0.0845	0.0775	0.0708	0.0207	0.0095657	0.0399	0.0247	0.0034487	0.051	0.0493	0.0236
	-100	0.0389	0.0886	0.0202	0.0327	0.0258	0.0291	0.0074561	0.0237	0.0244	0.0201	0.0974	0.088	0.0914	0.0365	0.0151	0.0381	0.0255	0.0023089	0.0479	0.0459	0.0238
	-80	0.0467	0.0982	0.0377	0.0192	0.0349	0.0287	0.0149	0.022	0.0234	0.0183	0.1284	0.0984	0.1207	0.0443	0.0133	0.0309	0.0246	0.0059813	0.0438	0.0685	0.0345
	-60	0.0737	0.1079	0.042	0.0434	0.0328	0.0322	0.0361	0.0257	0.0314	0.0364	0.1492	0.0994	0.1298	0.026	0.0267	0.0536	0.0251	0.0076168	0.0502	0.0701	0.07
	-40	0.0501	0.1623	0.0601	0.0506	0.0483	0.0456	0.0167	0.0208	0.0697	0.049	0.1682	0.1269	0.144	0.054	0.0089888	0.0715	0.0168	0.005501	0.0628	0.0981	0.0626
	-20	0.0552	0.1919	0.0691	0.0568	0.0435	0.0587	0.0036615	0.0203	0.0783	0.0556	0.1902	0.1714	0.1893	0.0266	0.0345	0.056	0.0043233	-0.0102	0.0467	0.0937	0.0671
	0	0.1107	0.2685	0.1202	0.0911	0.093	0.1074	0.0333	0.0662	0.1312	0.0784	0.135	0.2511	0.2163	0.1097	0.0775	0.0723	0.0592	0.0558	0.0874	0.1672	0.144
	20	0.1354	0.2798	0.1801	0.1257	0.1993	0.1436	0.0693	0.0737	0.1621	0.1468	0.351	0.2775	0.2504	0.119	0.0864	0.0954	0.0721	0.0556	0.1162	0.2433	0.1881
	40	0.2326	0.4195	0.3132	0.2012	0.1955	0.213	0.1401	0.0976	0.2318	0.184	0.5039	0.434	0.3988	0.2424	0.1633	0.1314	0.1428	0.0935	0.1471	0.3568	0.309
	60	0.3064	0.5227	0.4519	0.2429	0.3252	0.3407	0.2205	0.2135	0.3462	0.3322	0.6132	0.4968	0.5187	0.3653	0.2744	0.2861	0.2362	0.2264	0.2425	0.488	0.4482
	80	0.4465	0.6627	0.5203	0.3536	0.4285	0.5393	0.3446	0.3285	0.49	0.4485	0.7281	0.6364	0.6034	0.4248	0.5213	0.3642	0.3012	0.2866	0.3472	0.596	0.5903
	100	0.5535	0.7333	0.6451	0.4789	0.5508	0.6552	0.5044	0.4924	0.6269	0.5612	0.7902	0.7074	0.7309	0.6385	0.6144	0.4879	0.468	0.5099	0.434	0.7137	0.7163
	120	0.6931	0.8145	0.7454	0.562	0.8524	0.8519	0.6618	0.6186	0.7274	0.6797	0.8465	0.7598	0.7891	0.8576	0.8908	0.6101	0.6254	0.6198	0.5523	0.7889	0.8385
	140	0.7634	0.8782	0.8243	0.6786	0.7509	0.9003	0.7421	0.7213	0.7859	0.7816	0.9192	0.8274	0.8446	0.9985	0.9094	0.7673	0.7402	0.7965	0.6568	0.8648	0.8869
	160	0.8606	0.9147	0.8859	0.7624	0.9864	0.9572	0.8742	0.8572	0.8428	0.8382	0.9422	0.8791	0.8882	0.9845	0.9327	0.7678	0.8075	0.9799	0.7312	0.9206	0.9859
	180	0.8955	0.9552	0.9415	0.8559	0.756	0.9757	0.9086	0.874	0.9364	0.9258	0.9916	0.9554	0.954	0.9353	0.9933	0.8794	0.9175	0.959	0.858	0.9581	0.9764
	200	0.9642	0.9634	0.967	0.8943	1.0627	0.9697	0.9741	0.9875	0.9682	0.9528	1.0217	0.9676	0.9789	0.9335	0.8045	0.9715	0.9523	0.9151	0.9014	0.9809	0.949
			steady state hTRPA1 15°C
	-160	0.1404	0.3098	0.1307	0.1203	0.0809	0.0686	0.0247	0.0724	0.0255	0.0656	0.1974	0.1759	0.2737	0.0458	0.0201	0.0965	0.1048	0.076	0.3326	0.1335	0.1287
	-140	0.1532	0.2695	0.1568	0.1356	0.0757	0.0964	0.0092124	0.0744	0.0459	0.0699	0.252	0.1978	0.3067	0.0579	0.0288	0.1033	0.1074	0.0171	0.3113	0.0976	0.1318
	-120	0.1676	0.2791	0.1549	0.1295	0.086	0.094	0.0168	0.0861	0.0674	0.069	0.2914	0.2289	0.2872	0.0924	0.0231	0.0855	0.1007	0.0219	0.2771	0.1272	0.1684
	-100	0.1662	0.3004	0.1905	0.1877	0.1255	0.132	0.0472	0.062	0.094	0.0985	0.3228	0.2516	0.3415	0.067	0.021	0.0468	0.1394	0.0197	0.2759	0.1537	0.1547
	-80	0.2343	0.3168	0.2626	0.1322	0.2108	0.1513	0.0333	0.1033	0.087	0.1462	0.2933	0.2823	0.3683	0.07	0.0474	0.0619	0.1179	0.066	0.2693	0.1803	0.1759
	-60	0.251	0.345	0.2682	0.2181	0.141	0.1741	0.0667	0.0946	0.0979	0.1373	0.362	0.3485	0.4097	0.1405	0.0528	0.082	0.1195	0.0353	0.2635	0.2214	0.2037
	-40	0.2558	0.3822	0.2881	0.2786	0.1995	0.1788	0.1026	0.1759	0.1367	0.1366	0.4247	0.3494	0.4166	0.1657	0.0807	0.0804	0.2003	0.0753	0.3064	0.2208	0.2358
	-20	0.2846	0.3853	0.3342	0.2679	0.2353	0.1916	0.1276	0.1435	0.1588	0.2115	0.4437	0.4112	0.4348	0.1274	0.0873	0.083	0.1638	0.0822	0.301	0.2264	0.2371
	0	0.3531	0.4425	0.5278	0.3197	0.2114	0.266	0.1892	0.2585	0.2054	0.3019	0.4224	0.4131	0.5042	0.21	0.1517	0.202	0.3545	0.1721	0.386	0.3397	0.3622
	20	0.3923	0.4787	0.5309	0.3528	0.3034	0.3826	0.2415	0.203	0.2794	0.3308	0.5421	0.5171	0.5161	0.2928	0.2375	0.1843	0.4258	0.2566	0.3952	0.4189	0.336
	40	0.5315	0.6159	0.623	0.4624	0.3674	0.5048	0.396	0.2982	0.4046	0.4581	0.6173	0.6155	0.6172	0.4317	0.3327	0.2141	0.5117	0.5205	0.4368	0.5048	0.4317
	60	0.6919	0.6837	0.7738	0.5321	0.5796	0.5737	0.5364	0.446	0.5298	0.6293	0.66	0.6817	0.7586	0.5939	0.4463	0.3319	0.7079	0.2965	0.4816	0.6223	0.5543
	80	0.7165	0.7561	0.828	0.5738	0.6409	0.7071	0.575	0.5046	0.5747	0.6904	0.7507	0.7538	0.7961	0.6912	0.7504	0.4587	0.941	0.5714	0.5636	0.7396	0.5927
	100	0.7848	0.8525	0.9302	0.7143	0.888	0.8097	0.6815	0.6955	0.6945	0.7763	0.7799	0.8509	0.8612	0.7225	0.8991	0.5321	0.9579	0.6702	0.5974	0.7923	0.6337
	120	0.8405	0.9049	0.9225	0.8315	0.785	0.9027	0.7591	0.7132	0.7158	0.904	0.8467	0.8888	0.8983	0.8841	0.8888	0.7103	1.056	1.2437	0.6215	0.8614	0.7211
	140	0.9035	0.9244	0.9072	0.9151	0.9362	0.8987	0.9631	0.7739	0.8205	0.9723	0.8391	0.9535	0.9327	0.9238	1.1181	0.8644	1.0893	1.0612	0.6518	0.9105	0.7994
	160	0.9266	0.9437	0.9652	1.0161	0.6307	0.9467	0.9692	0.8858	0.8649	0.8934	0.904	0.9507	0.9435	0.7749	0.847	0.8383	0.9247	0.92	0.7687	0.8859	0.7413
	180	0.9762	0.9228	0.9687	0.8822	0.6412	0.7633	0.8842	0.6953	0.9105	0.9025	0.913	0.9253	0.9545	0.7393	0.5905	0.9386	1.0404	0.8736	0.8565	0.837	0.6106
	200	0.706	0.845	1.0014	0.8904	0.3449	0.5605	0.955	0.5538	0.9639	0.8762	0.932	0.9443	0.8768	0.4681	0.5335	0.9525	0.8222	0.896	0.8475	0.6062	0.4688
			peak inward transients hTRPA1 15°C
	-160	0.5069	0.5955	0.4782	0.5498	0.3	0.2842	0.1769	0.2586	0.2741	0.2992	0.5618	0.5831	0.6006	0.4475	0.2091	0.1073	0.4131	0.12	0.42	0.3385	0.3585
	-140	0.4335	0.5201	0.5058	0.5057	0.2389	0.277	0.1165	0.2451	0.2262	0.2591	0.499	0.5486	0.5631	0.4204	0.1791	0.1372	0.3185	0.3497	0.378	0.3133	0.328
	-120	0.3664	0.5093	0.4507	0.4519	0.2839	0.2501	0.1679	0.2562	0.2669	0.2498	0.5103	0.5323	0.5987	0.3809	0.1357	0.1731	0.3594	0.1837	0.3542	0.3285	0.3382
	-100	0.352	0.526	0.431	0.4422	0.2441	0.2657	0.1808	0.2487	0.2652	0.2409	0.4865	0.5287	0.5462	0.5118	0.1791	0.1304	0.3399	0.1336	0.3617	0.3335	0.2907
	-80	0.3464	0.4878	0.4504	0.3967	0.2881	0.2887	0.1416	0.2491	0.2969	0.266	0.5329	0.4874	0.5541	0.4064	0.1886	0.1556	0.317	0.1478	0.3883	0.2958	0.3068
	-60	0.3435	0.4646	0.4304	0.4016	0.29	0.2778	0.1493	0.2261	0.2596	0.2565	0.5218	0.5352	0.5591	0.4461	0.1534	0.109	0.2756	0.135	0.3644	0.2675	0.2841
	-40	0.3582	0.5269	0.3795	0.4993	0.2702	0.2223	0.1592	0.2246	0.2819	0.1883	0.5835	0.525	0.5504	0.3803	0.0986	0.1544	0.2484	0.1659	0.3997	0.2548	0.3125
	-20	0.327	0.5729	0.4156	0.5883	0.2176	0.1779	0.1174	0.2798	0.3244	0.2278	0.6364	0.5837	0.6269	0.2845	0.1332	0.0542	0.1187	0.0819	0.4017	0.2136	0.3012
	0	0.2262	-0.0558	0.2616	-0.2792	0.4179	0.5511	0.2211	0.1315	0.06	0.4805	-0.2081	-0.0764	-0.2642	0.2069	0.2768	0.3843	1.2388	0.6168	0.2677	0.6031	0.2332
	20	0.3391	0.3743	0.5041	0.3021	0.3362	0.4224	0.2088	0.1919	0.2327	0.3282	0.3555	0.3686	0.3588	0.4197	0.232	0.1732	0.5268	0.4057	0.363	0.4435	0.3154
	40	0.4091	0.5099	0.5513	0.389	0.3791	0.4736	0.2372	0.2357	0.2984	0.3607	0.4722	0.4884	0.506	0.4613	0.3131	0.1841	0.5119	0.4459	0.4138	0.4666	0.3898
	60	0.5225	0.5986	0.6435	0.4062	0.5425	0.5049	0.2942	0.2777	0.3403	0.4163	0.5223	0.556	0.6048	0.576	0.3349	0.2451	0.6036	0.3619	0.4243	0.5319	0.4738
	80	0.6066	0.6464	0.6583	0.4589	0.4575	0.5542	0.3547	0.3515	0.4151	0.4637	0.6167	0.6138	0.6495	0.5689	0.4542	0.2621	0.7616	0.2819	0.4209	0.6011	0.5042
	100	0.5827	0.7634	0.8392	0.5468	0.5975	0.6137	0.4123	0.3965	0.3743	0.4968	0.6393	0.7117	0.7445	0.6212	0.5298	0.2483	0.66	0.4939	0.4617	0.6662	0.5665
	120	0.601	0.8266	0.8669	0.5902	0.5469	0.6422	0.4357	0.3585	0.4015	0.5374	0.6807	0.7277	0.7334	0.686	0.4521	0.3319	0.5316	0.7777	0.4708	0.679	0.6271
	140	0.6496	0.8019	0.796	0.648	0.6337	0.6998	0.4507	0.3839	0.4556	0.6991	0.6999	0.7726	0.8239	0.6036	0.6133	0.3406	0.6588	0.5008	0.4724	0.7014	0.6775
	160	0.6576	0.8445	0.8119	0.7477	0.6022	0.6915	0.4658	0.3842	0.5102	0.553	0.7455	0.7993	0.8422	0.6312	0.5021	0.4401	0.5986	0.5623	0.4491	0.6879	0.7009
	180	0.76	0.8735	0.8139	0.6803	0.5292	0.774	0.3762	0.4684	0.5394	0.5577	0.7553	0.8317	0.8884	0.5047	0.4601	0.4963	0.7501	0.5498	0.4548	0.729	0.6875
	200	0.6832	0.8774	0.8448	0.6568	0.5197	0.7268	0.4626	0.3914	0.5465	0.6079	0.7826	0.8031	0.8642	0.5667	0.4799	0.6191	0.7673	0.5171	0.4891	0.6881	0.6886
			C856A 25°C
	Voltage (mV)	Data 1	Data 2	Data 3	Data 4	Data 5	Data 6	Data 7	Data 8	Data 9	Data 10	Data 11
	-160	0.0041905	0.0594	0.0159	0.0090248	0.0326	0.0329	0.003241	0.0102	0.0059709	0.0671	0.0107
	-140	0.0053603	0.0436	0.0142	0.0058229	0.0395	0.0231	0.0040646	0.0080513	0.0052226	0.0645	0.0109
	-120	0.0054125	0.03	0.0129	0.0043099	0.0473	0.0191	0.0049064	0.0106	0.0070154	0.0601	0.0113
	-100	0.0033476	0.0316	0.0117	0.0060262	0.0623	0.0194	0.0054379	0.0093726	0.004208	0.0728	0.0094765
	-80	0.0056866	0.0298	0.0122	0.0086396	0.0784	0.0157	0.0080586	0.0098726	0.0055477	0.0771	0.0057489
	-60	0.0032133	0.0184	0.0089145	0.0059854	0.1058	0.014	0.0079295	0.0116	0.0114	0.0533	0.0045784
	-40	0.0024951	0.0238	0.005915	0.0035378	0.1575	0.0207	0.0181	0.0103	0.0186	0.0508	0.00098128
	-20	0.0225	0.0216	0.0055375	0.0481	0.1868	0.0254	0.0103	0.0138	0.003397	0.1776	0.0925
	0	0.0459	0.0539	0.0279	0.0188	0.298	0.0699	0.0264	0.0416	0.0189	0.1396	0.0399
	20	0.0373	0.063	0.034	0.031	0.341	0.0942	0.0484	0.0412	0.0378	0.1446	0.0278
	40	0.0502	0.0993	0.056	0.0557	0.4672	0.1652	0.0931	0.0726	0.0777	0.2022	0.0329
	60	0.0868	0.1817	0.1076	0.0852	0.571	0.3181	0.2132	0.1623	0.1335	0.276	0.0674
	80	0.1408	0.2459	0.1484	0.1887	0.6806	0.4188	0.3242	0.2493	0.2495	0.3522	0.1086
	100	0.2144	0.3905	0.3491	0.3151	0.7623	0.5463	0.4528	0.3689	0.322	0.4887	0.266
	120	0.3073	0.4842	0.4422	0.4376	0.7995	0.7019	0.5721	0.5225	0.4557	0.6989	0.3367
	140	0.4257	0.6458	0.6145	0.5772	0.859	0.8156	0.654	0.6181	0.5809	0.9475	0.5368
	160	0.5772	0.7574	0.7047	0.7067	0.8974	0.8981	0.7731	0.7277	0.7051	0.7673	0.625
	180	0.675	0.8273	0.8506	0.8322	0.95	0.944	0.8534	0.8289	0.842	0.9404	0.8366
	200	0.7862	0.9259	0.9219	0.9029	0.9774	0.96	0.9481	0.9225	0.8723	0.9898	0.8736
			steady state C856A 15°C
	-160	0.0115	0.0781	0.0168	0.0348	0.0731	0.3161	0.0139	0.0172	0.0233	0.1725	0.0409
	-140	0.0126	0.0807	0.0134	0.039	0.0845	0.3101	0.0416	0.0124	0.0139	0.1195	0.0263
	-120	0.0101	0.0575	0.0158	0.0263	0.1205	0.3068	0.0186	0.0248	0.0057444	0.1343	0.0241
	-100	0.0090627	0.0469	0.0271	0.0247	0.1565	0.3204	0.0117	0.0263	0.0126	0.1562	0.0179
	-80	0.012	0.0449	0.0141	0.0237	0.1857	0.3168	0.0172	0.019	0.0147	0.1342	0.0143
	-60	0.013	0.0385	0.0191	0.0295	0.2204	0.3291	0.0423	0.0174	0.0345	0.1204	0.0044772
	-40	0.0044752	0.0479	0.0075181	0.0235	0.2857	0.3219	0.0681	0.0241	0.0448	0.124	0.013
	-20	0.0359	0.0537	0.0973	-0.00037006	0.3033	0.3362	0.0699	0.0198	0.0288	0.1541	0.2331
	0	0.1022	0.0772	0.0648	0.0501	0.4228	0.3756	0.1028	0.0745	0.0704	0.296	0.0642
	20	0.0713	0.0797	0.0665	0.0588	0.4845	0.3914	0.1602	0.0892	0.0839	0.2675	0.0959
	40	0.1094	0.158	0.1004	0.0867	0.586	0.4735	0.2688	0.1561	0.1494	0.3062	0.1286
	60	0.1597	0.2205	0.2151	0.1854	0.6678	0.5072	0.3532	0.2837	0.2825	0.4829	0.1907
	80	0.395	0.296	0.2574	0.2461	0.7576	0.6014	0.4699	0.3686	0.4338	0.5496	0.2731
	100	0.3632	0.4274	0.3227	0.3519	0.8262	0.7085	0.6846	0.5609	0.5622	0.7096	0.3634
	120	0.5534	0.533	0.6424	0.454	0.8637	0.7911	0.7119	0.6275	0.7126	0.6414	0.6504
	140	0.797	0.6521	0.8416	0.624	0.9006	0.8296	0.8172	0.7711	0.7649	0.8508	0.7569
	160	0.9928	0.7462	0.8894	0.7053	0.9221	0.8867	0.9034	0.8396	0.9228	0.907	1.0112
	180	0.841	0.8314	0.9862	0.8345	0.9543	0.9545	0.9443	0.9013	0.9082	0.6113	0.8807
	200	0.9406	0.9122	0.9286	0.8882	0.9568	0.9622	0.801	0.9722	0.9915	0.5069	0.9608
			peak inward transients C856A 15°C
	-160	0.028	0.0765	0.0579	0.0323	0.2444	0.3706	0.0353	0.0543	0.0426	0.3399	0.0708
	-140	0.0458	0.0679	0.0548	0.0326	0.3188	0.3693	0.0578	0.0546	0.0558	0.3748	0.0549
	-120	0.0279	0.0657	0.0857	0.0401	0.2856	0.396	0.0669	0.0538	0.047	0.361	0.0592
	-100	0.0285	0.0761	0.0632	0.0259	0.3575	0.3986	0.0632	0.0581	0.0404	0.3878	0.0814
	-80	0.0269	0.0749	0.0364	0.0453	0.3918	0.4234	0.0654	0.0619	0.0643	0.3561	0.0707
	-60	0.0356	0.0523	0.044	0.0261	0.3981	0.434	0.0807	0.0601	0.0757	0.3781	0.0674
	-40	0.0291	0.0684	0.0619	0.0312	0.4981	0.4951	0.0979	0.0839	0.0553	0.3654	0.0325
	-20	-0.0622	0.1066	0.0662	-0.0255	0.781	0.7964	0.0683	0.0998	0.0677	0.3118	0.0174
	0	0.1028	0.0405	0.1313	0.0827	0.046	0.0215	0.0847	0.0357	0.0874	0.3804	0.1295
	20	0.0728	0.0655	0.1084	0.0591	0.311	0.2459	0.1369	0.0603	0.089	0.3604	0.1272
	40	0.0884	0.0754	0.1105	0.0614	0.3783	0.3001	0.1469	0.0833	0.1232	0.3824	0.1082
	60	0.0714	0.1012	0.1435	0.0804	0.4901	0.3655	0.1595	0.1417	0.1602	0.4318	0.1332
	80	0.1609	0.1288	0.1581	0.0766	0.567	0.3992	0.2465	0.1337	0.1506	0.4757	0.1767
	100	0.1218	0.1414	0.1706	0.0933	0.5973	0.4305	0.2408	0.184	0.2459	0.4651	0.2116
	120	0.1458	0.1502	0.2086	0.1107	0.6288	0.4437	0.2891	0.169	0.2204	0.4874	0.2021
	140	0.1656	0.1728	0.1294	0.1301	0.6592	0.4895	0.2975	0.2186	0.253	0.5466	0.3141
	160	0.1749	0.1837	0.2958	0.1092	0.6767	0.4831	0.2909	0.2427	0.3407	0.5895	0.2553
	180	0.2161	0.2262	0.2792	0.1381	0.7276	0.4789	0.3544	0.2688	0.3385	0.4933	0.3267
	200	0.2343	0.1993	0.2511	0.1671	0.7286	0.5468	0.3819	0.2883	0.3291	0.6383	0.3726
			C1021A 25°C
	Voltage (mV)	Data 1	Data 2	Data 3	Data 4	Data 5	Data 6
	-160	0.0606	0.0242	0.0458	0.0107	0.0108	0.0239
	-140	0.067	0.0276	0.0606	0.0076613	0.0121	0.0137
	-120	0.0692	0.0297	0.0563	0.0248	0.0115	0.0632
	-100	0.1253	0.0334	0.0583	0.0124	0.0215	0.0626
	-80	0.1074	0.0379	0.0793	0.024	0.0269	0.1101
	-60	0.1248	0.0585	0.0732	0.0304	0.0297	0.0985
	-40	0.1293	0.0693	0.1238	0.0491	0.0473	0.107
	-20	0.2144	0.0798	0.1384	0.0584	0.0516	0.1843
	0	0.216	0.1363	0.2165	0.1574	0.0516	0.3443
	20	0.2954	0.1914	0.2431	0.2083	0.1429	0.4019
	40	0.5118	0.2761	0.3572	0.3168	0.2297	0.6554
	60	0.5647	0.4106	0.4697	0.4227	0.3043	0.9888
	80	0.8417	0.5219	0.5871	0.5449	0.4394	0.7652
	100	1.014	0.6103	0.6719	0.6409	0.5226	0.7251
	120	1.317	0.6926	0.7232	0.781	0.622	1.0466
	140	0.8862	0.8006	0.8274	0.8456	0.684	1.0838
	160	0.866	0.8439	0.8922	0.8921	0.7909	1.4581
	180	0.8869	0.9302	0.9461	0.9402	0.8631	2.0225
	200	0.6082	0.95	0.9383	0.9624	0.9319	2.2536
			steady state C1021A 15°C
	-160	0.2374	0.0774	0.1509	0.0846	0.1495	0.1592
	-140	0.2686	0.066	0.1667	0.1253	0.1846	0.1162
	-120	0.3118	0.072	0.1732	0.1299	0.1873	0.1755
	-100	0.3357	0.1094	0.169	0.1937	0.161	0.2084
	-80	0.2961	0.1402	0.2181	0.244	0.2613	0.2498
	-60	0.3388	0.1451	0.2584	0.2674	0.301	0.2972
	-40	0.3822	0.1585	0.2823	0.2684	0.3089	0.4047
	-20	0.36	0.1552	0.2907	0.308	0.3253	0.3647
	0	0.3791	0.2223	0.4741	0.423	0.3817	0.5052
	20	0.5553	0.396	0.4509	0.543	0.4818	0.4771
	40	0.738	0.4846	0.5754	0.6829	0.5505	0.626
	60	0.8938	0.5775	0.6348	0.7968	0.6531	0.8874
	80	0.9375	0.6897	0.7843	0.7771	0.7181	0.6858
	100	0.9802	0.7111	0.9159	1.0241	0.7966	0.2448
	120	1.012	0.8485	0.9422	0.8537	0.8219	0.2504
	140	0.9378	0.9162	0.8801	0.9625	0.8126	0.2885
	160	0.7426	0.9085	0.9391	0.8635	0.8971	0.3064
	180	0.5504	0.946	0.8193	0.6346	0.961	0.4231
	200	0.4307	0.9984	0.7726	0.4297	0.8572	0.5291
			peak inward transients C1021A 15°C
	-160	0.5859	0.1816	0.3105	0.3548	0.4999	0.4787
	-140	0.455	0.2188	0.3311	0.4262	0.4086	0.3585
	-120	0.5324	0.215	0.3644	0.3747	0.3654	0.4564
	-100	0.4498	0.2139	0.3614	0.3855	0.3395	0.3228
	-80	0.4176	0.2514	0.3515	0.4852	0.3677	0.381
	-60	0.3934	0.2404	0.3597	0.3925	0.3567	0.4812
	-40	0.4236	0.21	0.3192	0.3581	0.3329	0.455
	-20	0.3872	0.2196	0.4115	0.3302	0.3335	0.3818
	0	0.4652	0.355	0.2423	0.4054	0.3838	0.569
	20	0.5815	0.3159	0.3577	0.5039	0.4596	0.4743
	40	0.7128	0.3437	0.4599	0.6164	0.5329	0.5506
	60	0.8932	0.4273	0.5327	0.6504	0.5547	0.8152
	80	0.867	0.4981	0.6491	0.7079	0.6135	0.6998
	100	0.928	0.4771	0.7216	0.77	0.7018	0.7399
	120	1.0223	0.5229	0.7131	0.7833	0.6684	0.5667
	140	1.0746	0.4994	0.7344	1.0133	0.7412	0.5432
	160	1.0317	0.5735	0.7639	1.0318	0.7729	0.5383
	180	0.8573	0.5722	0.7494	0.9864	0.8446	0.6675
	200	0.867	0.535	0.7535	0.9981	0.828	0.68
			steady state C1025 25°C
	Voltage (mV)	Data 1	Data 2	Data 3	Data 4	Data 5	Data 6	Data 7	Data 8	Data 9	Data 10	Data 11	Data 12	Data 13	Data 14	Data 15	Data 16	Data 17	Data 18	Data 19	Data 20	Data 21	Data 22	Data 23	Data 24	Data 25	Data 26	Data 27
	-160	0.0173	0.0379	0.0297	0.068	0.0503	0.0261	0.0126	0.0175	0.0224	0.0079699	0.0155	0.0544	0.0057406	0.0226	0.0797	0.0123	0.008633	0.0105	0.0258	0.0271	0.018	0.0089651	0.0185	0.0045861	0.0158	0.0056627	0.0084096
	-140	0.0179	0.0452	0.0274	0.0636	0.045	0.0325	0.0113	0.0125	0.0293	0.0153	0.0217	0.032	0.0125	0.0201	0.0691	0.0083975	0.0057724	0.0058169	0.0415	0.0314	0.016	0.016	0.0308	0.0036156	0.0106	0.0058611	0.0063027
	-120	0.0113	0.0081554	0.0267	0.0835	0.0365	0.0478	0.0197	0.0204	0.032	0.0192	0.0251	0.0199	0.0108	0.0342	0.0679	0.0171	0.0116	0.0029464	0.0347	0.0449	0.0177	0.0257	0.0515	0.0062117	0.0214	0.002921	0.0072074
	-100	0.0153	0.0602	0.0583	0.1164	0.0663	0.041	0.0295	0.0224	0.0346	0.0122	0.0472	0.0248	0.0101	0.0298	0.0726	0.0219	0.0079673	0.0056523	0.0516	0.0516	0.0114	0.0281	0.025	0.0047107	0.0318	0.0019309	0.0108
	-80	0.0208	0.0395	0.0747	0.1248	0.1017	0.0464	0.0247	0.0293	0.0548	0.0149	0.0467	0.0249	0.0138	0.0609	0.0799	0.0397	0.0091665	0.0106	0.0844	0.0632	0.0157	0.0407	0.0237	0.0184	0.026	0.0042324	0.0093661
	-60	0.0191	0.0256	0.1074	0.157	0.0963	0.0586	0.0252	0.0416	0.0912	0.029	0.074	0.0127	0.0114	0.0735	0.1069	0.0535	0.0258	0.0074662	0.0967	0.0861	0.0183	0.0449	0.0805	0.0103	0.045	0.0040562	0.0195
	-40	0.0225	0.0528	0.1308	0.1824	0.1185	0.0881	0.0438	0.0353	0.1176	0.042	0.1098	0.0309	0.0253	0.0773	0.1461	0.0477	0.0438	0.0117	0.1397	0.077	0.0314	0.0562	0.095	0.0216	0.0469	0.0094928	0.0275
	-20	0.0223	-0.0239	0.1557	0.2242	0.1356	0.085	0.0573	0.0541	0.1431	0.0499	0.105	0.0462	-0.0138	0.1099	0.1014	0.0622	0.1551	-0.0162	0.152	0.1174	0.0301	0.0696	0.1208	0.0318	0.0523	0.0074084	0.0145
	0	0.047	0.1426	0.2467	0.3276	0.1585	0.2638	0.1495	0.1125	0.2558	0.134	0.2766	0.1138	0.0873	0.1708	0.2052	0.1659	0.0402	0.0577	0.2547	0.0668	0.0956	0.143	0.2446	0.0647	0.1822	0.1028	0.0782
	20	0.0886	0.1481	0.3409	0.3931	0.2536	0.2376	0.1479	0.1424	0.3334	0.1591	0.3076	0.1024	0.1128	0.2569	0.2556	0.2118	0.0988	0.0821	0.2696	0.2547	0.0992	0.1712	0.221	0.125	0.1945	0.061	0.1092
	40	0.1523	0.297	0.4728	0.559	0.3749	0.3203	0.2556	0.2547	0.4526	0.2714	0.4807	0.1853	0.1678	0.3764	0.354	0.2801	0.2156	0.1285	0.4004	0.3578	0.1869	0.2684	0.4056	0.2216	0.3244	0.1281	0.1851
	60	0.2492	0.4105	0.618	0.7251	0.4984	0.4627	0.4183	0.3655	0.5792	0.3607	0.5709	0.3608	0.2901	0.4912	0.4756	0.4688	0.3139	0.2421	0.4939	0.4529	0.2639	0.4081	0.502	0.342	0.4569	0.2326	0.2895
	80	0.3621	0.6561	0.7097	0.8053	0.6259	0.5588	0.5765	0.5506	0.6823	0.4621	0.7075	0.4635	0.4376	0.6271	0.5604	0.6074	0.4674	0.4592	0.5766	0.5481	0.414	0.48	0.6263	0.4435	0.559	0.3628	0.4688
	100	0.5121	0.805	0.8136	0.832	0.7788	0.6634	0.6954	0.6681	0.7499	0.5656	0.7793	0.5638	0.5368	0.7073	0.6351	0.6811	0.5971	0.6332	0.6835	0.6313	0.5702	0.592	0.6878	0.659	0.6264	0.4206	0.6142
	120	0.5909	0.9344	0.8671	0.9218	0.8336	0.713	0.767	0.8252	0.8447	0.6936	0.8922	0.6798	0.7116	0.7631	0.7763	0.8565	0.7518	0.857	0.7394	0.7234	0.6489	0.6972	0.7876	0.7053	0.7505	0.5506	0.7161
	140	0.8267	0.9334	0.8975	0.9691	0.9148	0.8115	0.9213	0.913	0.8761	0.774	0.9376	0.7504	0.845	0.8455	0.7678	0.9481	0.8139	0.9119	0.8128	0.7769	0.7493	0.8246	0.9263	0.8431	0.8122	0.6955	0.787
	160	0.9461	0.8774	0.9474	0.9673	0.9433	0.8645	0.9276	0.9215	0.925	0.8786	0.9358	0.8588	0.8563	0.9032	0.923	0.9137	0.9201	0.9768	0.8629	0.8405	0.8562	0.8586	0.9576	0.8807	0.8716	0.8226	0.8681
	180	0.8665	0.8536	0.9917	0.9703	0.8276	0.9281	0.8998	0.8984	0.964	0.8787	0.9323	0.9186	0.9328	0.9402	0.8988	1.013	0.9513	1.0916	0.8901	0.9401	0.9129	0.8426	0.9328	0.9537	0.9276	0.8681	0.966
	200	0.6426	0.6341	1.051	0.933	0.6963	0.8651	0.7816	0.7722	0.9844	0.9451	0.8755	0.9701	0.9769	0.9927	0.9667	0.9348	0.9593	0.8837	0.9522	0.9654	0.9583	0.8009	0.9427	0.9769	0.9754	0.9024	0.9777
			steady state C1025 15°C
	-160	0.1102	0.1933	0.1494	0.321	0.1301	0.1283	0.0987	0.0837	0.2295	0.0586	0.0486	0.0334	0.0407	0.1214	0.2417	0.1184	0.0492	0.0227	0.1359	0.282	0.2157	0.1198	0.2367	0.0508	0.0898	0.0266	0.0827
	-140	0.0612	0.2176	0.1604	0.3416	0.1271	0.1539	0.1288	0.0831	0.2226	0.0984	0.1022	0.0307	0.0631	0.1317	0.2079	0.105	0.0419	0.0658	0.1583	0.3104	0.1851	0.1105	0.34	0.0548	0.0998	0.0456	0.1623
	-120	0.081	0.23	0.2047	0.3702	0.1715	0.2059	0.1314	0.1439	0.2987	0.1198	0.0977	0.0237	0.0586	0.1243	0.2378	0.1129	0.0903	0.0236	0.181	0.3535	0.2093	0.1313	0.3293	0.0997	0.13	0.0703	0.1328
	-100	0.0985	0.2868	0.2261	0.3902	0.2076	0.2087	0.1602	0.1177	0.3397	0.1381	0.1242	0.0417	0.0607	0.1596	0.3059	0.1127	0.0677	0.0516	0.2219	0.3578	0.2256	0.1949	0.3458	0.0728	0.1831	0.0685	0.1462
	-80	0.1213	0.2649	0.2762	0.4326	0.2188	0.243	0.1796	0.162	0.3792	0.1532	0.1854	0.0603	0.0762	0.2035	0.3411	0.1985	0.1401	0.0103	0.2352	0.3944	0.2575	0.2105	0.3571	0.1242	0.2123	0.0892	0.1887
	-60	0.137	0.2964	0.337	0.4616	0.2534	0.2102	0.2285	0.1933	0.4092	0.1922	0.1749	0.1012	0.0972	0.2465	0.3312	0.1826	0.1326	0.052	0.3047	0.3997	0.2826	0.2582	0.3639	0.1609	0.2463	0.1561	0.1994
	-40	0.1451	0.3859	0.3617	0.4737	0.2667	0.2884	0.2495	0.2096	0.42	0.2269	0.2366	0.0769	0.1469	0.2688	0.3671	0.2286	0.1835	0.084	0.3268	0.3851	0.2847	0.2696	0.4271	0.1952	0.272	0.1899	0.2449
	-20	0.16	0.3817	0.3801	0.492	0.2959	0.2538	0.2966	0.229	0.4914	0.1981	0.297	0.1311	0.1408	0.293	0.3433	0.2623	0.2181	0.0794	0.3525	0.4037	0.3071	0.253	0.4411	0.2129	0.2884	0.2216	0.2188
	0	0.3417	0.4487	0.5734	0.6486	0.4616	0.4137	0.3212	0.324	0.4148	0.2875	0.326	0.2724	0.2494	0.4302	0.4964	0.317	0.3382	0.1964	0.4543	0.4756	0.3662	0.3463	0.5673	0.3408	0.4362	0.3203	0.4171
	20	0.2529	0.5614	0.5725	0.6396	0.5429	0.4581	0.4338	0.4132	0.5542	0.4025	0.4178	0.3207	0.3041	0.4602	0.5918	0.4153	0.3656	0.2666	0.4915	0.5124	0.493	0.4516	0.6454	0.475	0.5812	0.3146	0.4161
	40	0.3929	0.7329	0.6642	0.7005	0.6118	0.5551	0.613	0.6059	0.6584	0.5075	0.5481	0.4682	0.3879	0.5558	0.6844	0.5481	0.5306	0.4088	0.6207	0.631	0.5478	0.5571	0.752	0.5888	0.6154	0.485	0.4968
	60	0.6467	0.7835	0.7432	0.7557	0.7287	0.6637	0.8196	0.6328	0.7465	0.6029	0.6427	0.4822	0.4876	0.6338	0.8038	0.6446	0.6964	0.5404	0.6871	0.7326	0.7411	0.7354	0.8226	0.7169	0.7265	0.6	0.556
	80	0.5111	0.7849	0.7869	0.7855	0.8199	0.7578	0.8888	0.7174	0.7805	0.6791	0.7234	0.713	0.6052	0.6784	0.9261	0.7741	0.7874	0.6731	0.7722	0.8333	0.8432	0.8361	0.9506	0.7191	0.844	0.7531	0.6735
	100	0.8201	0.9081	0.8706	0.8708	0.8747	0.8406	0.8882	0.8247	0.8876	0.7254	0.8048	0.7706	0.6914	0.7454	0.967	0.84	0.8187	0.8856	0.8091	0.8755	0.8914	0.8892	1.0052	0.8849	0.8973	0.7928	0.7663
	120	0.8931	0.7933	0.8885	0.9039	0.923	0.9097	0.9735	0.7861	0.8715	0.8718	0.8668	0.8234	0.7543	0.8336	0.9095	0.8747	0.8982	0.8648	0.86	0.9368	0.9564	0.9914	0.9433	1.095	0.9024	0.8721	0.7882
	140	0.8518	0.7508	0.9086	0.8864	0.933	0.9061	0.9682	0.9714	0.9132	0.8677	0.8704	0.9475	1.0137	0.8935	0.8684	0.8203	0.8874	0.6216	0.8843	0.9734	0.9699	0.9176	0.9497	0.8289	0.9297	0.8722	0.8525
	160	0.9296	0.6382	0.9355	0.8862	0.6887	0.9522	0.7184	0.7388	0.9233	0.8495	0.7643	1.0218	0.8596	0.904	0.9021	0.806	0.7639	0.589	0.9237	0.966	0.9674	0.9672	0.9253	0.8237	0.9143	0.7998	0.7418
	180	0.6672	0.4388	0.8794	0.8748	0.5715	0.9015	0.5471	0.594	0.9239	0.7761	0.7775	0.8781	0.906	0.9223	0.7853	0.6395	0.566	0.5656	0.9104	0.9812	0.8686	0.6419	0.8361	0.7506	1.0209	0.7435	0.519
	200	0.6066	0.2308	0.8615	0.8746	0.363	0.8455	0.3199	0.4464	0.868	0.5426	0.5417	0.9643	0.9035	0.9363	0.8111	0.4136	0.3882	0.4278	0.8343	0.9631	0.6874	0.5763	0.6313	0.4824	0.9686	0.5169	0.4766
			peak inward transients C1025A 15°C
	-160	0.3323	0.6003	0.5468	0.5915	0.3806	0.3874	0.3942	0.4063	0.6788	0.3599	0.384	0.2221	0.2137	0.4063	0.5364	0.4639	0.2863	0.2003	0.536	0.6339	0.5444	0.5446	0.704	0.3551	0.4693	0.3087	0.3847
	-140	0.2891	0.5783	0.4982	0.5805	0.4093	0.3749	0.4339	0.3743	0.59	0.3255	0.362	0.2226	0.1715	0.3694	0.5479	0.3798	0.3121	0.1144	0.4635	0.5901	0.4292	0.414	0.5848	0.3654	0.4013	0.2751	0.407
	-120	0.2735	0.5147	0.4758	0.5654	0.4456	0.3997	0.507	0.3951	0.5406	0.3147	0.3383	0.1637	0.1888	0.3555	0.4792	0.3155	0.2841	0.1767	0.467	0.5523	0.3945	0.4202	0.6298	0.3918	0.3903	0.2597	0.3772
	-100	0.2384	0.4804	0.4546	0.5945	0.4122	0.3519	0.3661	0.3524	0.5517	0.3117	0.3239	0.1899	0.184	0.3484	0.4793	0.303	0.2235	0.1181	0.4544	0.5575	0.3751	0.3275	0.6103	0.3015	0.4037	0.2083	0.311
	-80	0.2618	0.4816	0.4446	0.5418	0.3677	0.3297	0.3589	0.3131	0.5308	0.3056	0.3714	0.2025	0.221	0.3825	0.5567	0.3386	0.2663	0.1714	0.4273	0.5426	0.4074	0.3688	0.5368	0.3511	0.3596	0.2335	0.3092
	-60	0.2923	0.3972	0.4376	0.599	0.3432	0.3054	0.3414	0.2972	0.5266	0.2884	0.3725	0.2133	0.2286	0.336	0.5215	0.2913	0.2377	0.145	0.4188	0.5275	0.3899	0.3559	0.5904	0.315	0.3728	0.2132	0.2772
	-40	0.1916	0.4022	0.4343	0.5609	0.3846	0.3123	0.3027	0.3	0.5105	0.32	0.3493	0.1443	0.2015	0.3819	0.4831	0.2606	0.2113	0.1699	0.4291	0.5137	0.4004	0.3724	0.5653	0.2759	0.3619	0.27	0.3017
	-20	0.2544	0.3514	0.4262	0.6132	0.3034	0.2861	0.3413	0.3514	0.5706	0.2705	0.4079	0.1793	0.0863	0.3824	0.4555	0.2624	0.1959	0.0655	0.4153	0.5263	0.3753	0.3107	0.5484	0.2634	0.3704	0.2301	0.2614
	0	0.3707	0.8843	0.5427	0.2499	0.3798	0.5126	0.3729	0.2793	0.3603	0.2337	0.2536	0.2849	0.3106	0.2703	0.7026	0.4291	0.486	0.5245	0.331	0.1278	0.3281	0.3658	0.2212	0.2442	0.4838	0.5168	0.3498
	20	0.2219	0.6251	0.5234	0.539	0.4744	0.4534	0.4064	0.3546	0.4885	0.3739	0.3112	0.2851	0.304	0.3986	0.6633	0.4494	0.4081	0.3235	0.4295	0.4104	0.4184	0.3834	0.5203	0.3443	0.5241	0.3382	0.3876
	40	0.2272	0.6924	0.6121	0.6128	0.5526	0.5257	0.4594	0.4685	0.6132	0.4076	0.4344	0.3268	0.3049	0.4649	0.6743	0.5489	0.4684	0.3943	0.5532	0.5276	0.4745	0.4838	0.6544	0.5039	0.5683	0.4319	0.4605
	60	0.3902	0.7719	0.6745	0.6874	0.6573	0.6222	0.6598	0.4937	0.6909	0.4487	0.4844	0.2637	0.3123	0.5088	0.7797	0.5958	0.58	0.3406	0.5988	0.633	0.6266	0.6266	0.7505	0.5243	0.6344	0.5185	0.4881
	80	0.2422	0.774	0.7184	0.7055	0.7116	0.689	0.6829	0.5063	0.7264	0.5358	0.5757	0.4504	0.3899	0.551	0.8121	0.7041	0.6766	0.4581	0.6467	0.7277	0.7118	0.6067	0.8103	0.5467	0.7289	0.6239	0.6147
	100	0.4675	0.8688	0.8035	0.7866	0.7493	0.6908	0.7218	0.7216	0.8243	0.5998	0.6183	0.3688	0.3912	0.5867	0.9137	0.7166	0.6525	0.3215	0.6582	0.7698	0.7337	0.73	0.8521	0.6911	0.7726	0.6097	0.6368
	120	0.439	0.8478	0.8163	0.828	0.8173	0.7328	0.814	0.6578	0.8145	0.6473	0.6072	0.4204	0.3963	0.6738	0.9032	0.7712	0.8018	0.4084	0.7245	0.8297	0.7933	0.7982	0.9348	0.7702	0.7862	0.6651	0.6861
	140	0.3885	0.95	0.8196	0.8245	0.8654	0.8265	0.8441	0.6482	0.8443	0.6358	0.7249	0.4619	0.5985	0.6679	0.8536	0.8174	0.7367	0.4215	0.7649	0.8366	0.8777	0.8283	0.9782	0.8145	0.762	0.8371	0.7402
	160	0.5102	0.9694	0.8726	0.8476	0.8355	0.763	0.7673	0.7162	0.8687	0.6638	0.7011	0.4783	0.4674	0.7253	0.8946	0.8998	0.7489	0.4545	0.7639	0.8768	0.9386	0.8573	1.0271	0.7925	0.7837	0.689	0.7751
	180	0.3991	0.9961	0.8788	0.8454	0.8627	0.8316	0.8356	0.7225	0.9215	0.7113	0.7697	0.4948	0.519	0.7364	0.9229	0.8482	0.6925	0.4498	0.8241	0.8787	0.8676	0.8538	1.0376	0.9448	0.8811	0.6959	0.7135
	200	0.522	0.9295	0.905	0.8626	0.8727	0.7608	0.8161	0.7396	0.9152	0.6531	0.6509	0.527	0.4816	0.7345	0.9	0.8765	0.7825	0.5536	0.8054	0.8981	0.9332	0.8539	1.0295	0.8796	0.8768	0.659	0.7518
			steady state C1021A/C1025A 25°C
	Voltage (mV)	Data 1	Data 2	Data 3	Data 4	Data 5	Data 6	Data 7
	-160	0.0062375	0.0143	0.0633	0.008023	0.01	0.1055	0.0509
	-140	0.0074818	0.0221	0.0344	0.0086282	0.0076746	0.1097	0.0275
	-120	0.0055552	0.0155	0.0463	0.0151	0.0113	0.1004	0.0549
	-100	0.0218	0.0281	0.0489	0.0092946	0.0093509	0.1095	0.0597
	-80	0.0096201	0.0307	0.0621	0.0145	0.0114	0.1165	0.082
	-60	0.0116	0.0536	0.071	0.0142	0.0081278	0.1217	0.077
	-40	0.0269	0.0662	0.0759	0.0255	0.0057075	0.131	0.1395
	-20	0.052	0.0474	0.0825	0.0142	0.0080154	0.1544	0.1527
	0	0.1222	0.1755	0.1852	0.06	0.067	0.2162	0.3113
	20	0.107	0.1844	0.2094	0.0888	0.1064	0.3118	0.4381
	40	0.1809	0.2443	0.3127	0.1775	0.179	0.482	0.5215
	60	0.3629	0.379	0.4299	0.3007	0.2041	0.633	0.7373
	80	0.5761	0.5676	0.5761	0.392	0.4099	0.6314	0.6342
	100	0.7273	0.6275	0.6703	0.5846	0.5077	0.6429	0.4938
	120	0.8344	0.7906	0.7756	0.674	0.6181	0.6525	0.8776
	140	0.9877	0.8593	0.8529	0.7708	0.8118	0.7066	0.8926
	160	0.9349	0.8947	0.9156	0.841	0.9049	0.8747	0.9302
	180	0.9841	0.9785	0.9538	0.9542	0.8868	1.003	1.1672
	200	0.8177	0.9491	0.9404	0.9605	0.7645	0.9358	0.7869
			steady state C1021A/C1025A 15°C
	-160	0.1293	0.0932	0.1588	0.0415	0.0285	0.3229	0.0774
	-140	0.1866	0.0988	0.2064	0.0487	0.0626	0.3085	0.0986
	-120	0.1568	0.1167	0.2097	0.043	0.0429	0.3355	0.1245
	-100	0.1239	0.1215	0.2489	0.0421	0.0519	0.3797	0.1402
	-80	0.2191	0.1216	0.2858	0.06	0.0591	0.3879	0.2096
	-60	0.2403	0.1798	0.3459	0.078	0.1891	0.4066	0.2061
	-40	0.3802	0.2236	0.3447	0.0922	0.1543	0.4309	0.2463
	-20	0.3434	0.2042	0.3568	0.1255	0.223	0.4394	0.2573
	0	0.445	0.3622	0.512	0.1923	0.3961	0.6796	0.4145
	20	0.5181	0.3785	0.6169	0.2738	0.4123	0.6078	0.5329
	40	0.684	0.5646	0.7214	0.3643	0.5903	0.8591	0.6537
	60	0.9308	0.7047	0.8445	0.5109	0.6007	0.8586	0.7121
	80	1.0762	0.8163	0.8856	0.6965	0.8026	0.9183	0.6604
	100	0.7871	0.8851	0.8875	0.8187	0.7944	0.8269	0.4526
	120	1.0812	0.9099	0.943	0.9102	0.89	0.5762	0.4396
	140	0.9494	0.8002	0.9782	0.9271	0.7309	0.4946	0.2942
	160	0.9538	0.8225	0.8999	0.9756	0.5727	0.5934	0.4069
	180	0.9857	0.7078	0.7979	0.9614	0.5277	0.6882	0.3215
	200	0.8097	0.6212	0.5988	0.808	0.5117	0.6131	0.4305
			peak inward transients C1021A/C1025A 15°C
	-160	0.5291	0.3777	0.6294	0.1619	0.3534	0.7009	0.373
	-140	0.5603	0.264	0.5811	0.1585	0.3837	0.6681	0.5305
	-120	0.6315	0.3249	0.5113	0.1703	0.2749	0.6153	0.3457
	-100	0.4644	0.347	0.4636	0.1411	0.3163	0.5601	0.3467
	-80	0.5146	0.3103	0.4823	0.146	0.223	0.517	0.3553
	-60	0.443	0.2962	0.4453	0.1391	0.3188	0.4838	0.397
	-40	0.4956	0.2421	0.4523	0.1436	0.2595	0.5238	0.3222
	-20	0.5937	0.1745	0.5728	0.1229	0.1925	0.4927	0.3329
	0	0.0798	0.6126	0.2696	0.2354	0.5161	0.6155	0.3001
	20	0.4229	0.404	0.5129	0.2415	0.4425	0.5554	0.4502
	40	0.6104	0.5039	0.6193	0.266	0.572	0.7749	0.6013
	60	0.6837	0.6286	0.7689	0.3097	0.5749	0.8125	0.5773
	80	0.802	0.6387	0.7857	0.3395	0.6041	0.8793	0.7924
	100	0.7621	0.5649	0.7694	0.3751	0.6023	0.8473	0.7585
	120	0.8404	0.6915	0.8261	0.4272	0.6538	0.8291	0.7515
	140	0.9748	0.7206	0.8513	0.3997	0.6294	0.7986	0.7034
	160	0.922	0.7039	0.9327	0.4192	0.7631	0.7063	0.5366
	180	1.0774	0.6252	0.9548	0.4094	0.565	0.9103	0.7532
	200	1.187	0.6752	0.8893	0.3716	0.5715	1.0781	0.5031

## Sheet: Figure 9e
Figure 9e	Voltage-dependent activation properties of TRPA1 cysteine mutants> V50 @ 25°C and 15°C
	Figure 9e
V50 @ 25°C											V50 @ 15°C
	WT		C856A		C1021A		C1025A		C1021A/C1025A			WT		C856A		C1021A		C1025A		C1021A/C1025A
Data 1	93.2787	Data 1	150.861	Data 1	47.7345	Data 1	99.5754	Data 1	75.0555		Data 1	49.1147	Data 1	107.301	Data 1	31.9655	Data 1	60.6885	Data 1	18.1874
Data 2	60.7705	Data 2	121.658	Data 2	81.7373	Data 2	66.7828	Data 2	77.4178		Data 2	49.9639	Data 2	117.52	Data 2	54.057	Data 2	25.3249	Data 2	38.5409
Data 3	75.4621	Data 3	127.268	Data 3	71.7726	Data 3	46.6626	Data 3	74.3982		Data 3	21.3004	Data 3	109.677	Data 3	37.8091	Data 3	10.6774	Data 3	16.1103
Data 4	108.99	Data 4	129.271	Data 4	73.1254	Data 4	36.7052	Data 4	93.3577		Data 4	65.0196	Data 4	125.388	Data 4	21.6132	Data 4	19.0337	Data 4	58.3996
Data 5	87.3364	Data 5	115.24	Data 5	97.5301	Data 5	64.2575	Data 5	97.8788		Data 5	62.0298	Data 5	94.8837	Data 5	43.4215	Data 5	27.6995	Data 5	31.6624
Data 6	78.9056	Data 6	92.2006	Data 6	25.1765	Data 6	72.2568	Data 6	66.7632		Data 6	51.28	Data 6	91.0224	Data 6	15.986	Data 6	43.4876	Data 6	14.0769
Data 7	100.987	Data 7	110.429			Data 7	73.5917		42.668		Data 7	62.747	Data 7	82.268			Data 7	32.8046		25.3537
Data 8	105.824	Data 8	120.766			Data 8	76.6073				Data 8	81.481	Data 8	97.9647			Data 8	41.9946
Data 9	84.8178	Data 9	126.419			Data 9	50.0065				Data 9	66.8349	Data 9	92.8615			Data 9	29.1751
Data 10	91.2392	Data 10	100.413			Data 10	86.1816				Data 10	50.3501	Data 10	82.9587			Data 10	51.1866
Data 11	52.6287	Data 11	139.315			Data 11	48.1188				Data 11	37.3781	Data 11	109.881			Data 11	39.0229
Data 12	64.991					Data 12	91.3331				Data 12	35.3546					Data 12	52.3189
Data 13	67.5614					Data 13	91.1767				Data 13	41.0366					Data 13	64.2629
Data 14	81.5484					Data 14	64.6541				Data 14	56.542					Data 14	39.1084
Data 15	82.471					Data 15	75.5567				Data 15	59.2475					Data 15	26.3685
Data 16	104.982					Data 16	67.8708				Data 16	94.2242					Data 16	42.8322
Data 17	106.146					Data 17	86.7534				Data 17	37.3429					Data 17	38.1327
Data 18	101.426					Data 18	85.0542				Data 18	64.0647					Data 18	54.8615
Data 19	115.186					Data 19	65.2803				Data 19	116.627					Data 19	28.9925
Data 20	67.776					Data 20	76.4174				Data 20	48.4907					Data 20	47.5314
Data 21	69.0742					Data 21	95.4705				Data 21	71.9667					Data 21	42.2033
						Data 22	83.0632										Data 22	38.0524
						Data 23	62.0409										Data 23	19.4328
						Data 24	84.2655										Data 24	31.4853
						Data 25	73.2345										Data 25	21.8876
						Data 26	108.201										Data 26	44.813
						Data 27	88.0383										Data 27	51.796

## Sheet: Figure 9f
	Figure 9f	Current at 5°C normalized to carvacrol response at 25°C
		WT								C856A							C1021A						C1025A						C1021A/C1025A
	Time (ms)	Data 1	Data 2	Data 3	Data 4	Data 5	Data 6	Data 7		Data 1	Data 2	Data 3	Data 4	Data 5	Data 6		Data 1	Data 2	Data 3	Data 4	Data 5		Data 1	Data 2	Data 3	Data 4	Data 5		Data 1	Data 2	Data 3	Data 4	Data 5
	0	0.6572	0.6835	0.1358	0.2747	0.1699	0.1671	0.6889		-2.91667	0.731835	0.810041	0.274382	0.992424	1.64122		0.61322	0.269981	0.0898217	0.348613	0.170051		0.78012	0.498131	0.746685	0.216886	0.256586		0.0995438	0.764755	0.301001	0.305838	0.397869
	0.1	0.5295	0.54	0.1138	0.2515	0.1564	0.15	0.6184		0.936937	0.625586	0.757177	0.222582	0.826255	-1.83146		0.522472	0.228615	0.0812514	0.264957	0.147088		0.644635	0.416199	0.644176	0.171758	0.193843		0.074455	0.680404	0.228419	0.231738	0.302711
	0.2	0.4313	0.4233	0.1042	0.2315	0.1453	0.1386	0.5471		0.919492	0.532049	0.678038	0.188267	0.671906	-0.414815		0.441371	0.194737	0.0761285	0.203202	0.128839		0.539171	0.350752	0.545455	0.140718	0.155429		0.0584362	0.605727	0.185328	0.182789	0.244105
	0.3	0.3519	0.3342	0.0955	0.2104	0.1362	0.1323	0.4835		0.829201	0.44641	0.57457	0.157965	0.543353	-0.169412		0.37309	0.168711	0.0723595	0.161765	0.115932		0.449008	0.293536	0.460624	0.119366	0.137542		0.0465404	0.546094	0.163833	0.143306	0.211009
	0.4	0.2902	0.272	0.0898	0.1942	0.1302	0.1256	0.4325		0.727273	0.371344	0.479794	0.140095	0.429658	-0.0537634		0.314418	0.146972	0.0721024	0.126082	0.103765		0.379654	0.253938	0.381929	0.105985	0.126257		0.0418219	0.500686	0.142195	0.114161	0.17952
	0.5	0.2412	0.2107	0.0851	0.178	0.125	0.121	0.3948		0.650842	0.313632	0.415139	0.125518	0.334559	-0.0103397		0.268041	0.131075	0.0709953	0.101863	0.0953832		0.321019	0.217206	0.316034	0.0981614	0.108315		0.0379538	0.458753	0.133792	0.0990712	0.170343
	0.6	0.2058	0.1707	0.0817	0.1642	0.1226	0.1195	0.3476		0.598214	0.265023	0.368541	0.115713	0.283394	0.0280374		0.228	0.122337	0.0700766	0.0926158	0.0913135		0.267649	0.19025	0.264798	0.0913642	0.100877		0.0346249	0.431712	0.120061	0.0815951	0.147971
	0.7	0.1768	0.1293	0.0811	0.1522	0.1199	0.1175	0.3186		0.539978	0.22938	0.334066	0.109903	0.236234	0.0460772		0.197503	0.111111	0.0717185	0.0784558	0.08657		0.231788	0.167836	0.220299	0.0900281	0.0971616		0.0342834	0.403439	0.117781	0.0721212	0.138889
	0.8	0.152	0.1037	0.0798	0.1419	0.1196	0.1158	0.3021		0.492203	0.203079	0.297721	0.104754	0.202443	0.0603949		0.167513	0.105839	0.0694946	0.070632	0.0828858		0.195626	0.142612	0.188095	0.0862339	0.106077		0.0321252	0.380421	0.110266	0.0695705	0.127273
	0.9	0.1301	0.0814	0.0822	0.1352	0.1187	0.1139	0.2811		0.459821	0.179762	0.276125	0.105179	0.165854	0.0675381		0.147879	0.0968558	0.0696203	0.0669145	0.0805776		0.169789	0.124651	0.153724	0.0834636	0.102336		0.0303527	0.360624	0.11035	0.0621981	0.119126
	1	0.1161	0.0691	0.0786	0.1281	0.1192	0.1119	0.2703		0.428809	0.160193	0.250169	0.101181	0.135053	0.0720812		0.127054	0.0962856	0.0692308	0.0547445	0.077783		0.149194	0.107497	0.127778	0.0799129	0.0977273		0.0331288	0.33932	0.10459	0.0589651	0.117584
	1.1	0.1057	0.0587	0.0765	0.1255	0.1189	0.112	0.2636		0.404104	0.146389	0.238667	0.101076	0.119424	0.0787172		0.116405	0.0911712	0.0677966	0.0484262	0.0770128		0.128059	0.0968801	0.114467	0.0780864	0.0963303		0.0327466	0.329509	0.106657	0.0541516	0.111111
	1.2	0.0962	0.0446	0.0746	0.1212	0.1181	0.1116	0.2521		0.384501	0.132369	0.221932	0.0998873	0.107242	0.080481		0.102729	0.091204	0.068351	0.0491607	0.0773364		0.113314	0.0889253	0.0998403	0.0794682	0.100928		0.0311859	0.312775	0.101056	0.0493167	0.110643
	1.3	0.0889	0.0406	0.0766	0.1202	0.1187	0.1106	0.2356		0.365507	0.12345	0.211502	0.10085	0.108219	0.0880282		0.0944093	0.0858896	0.0676285	0.0370813	0.0765997		0.0991549	0.0787615	0.0895161	0.0785958	0.0950745		0.0333471	0.298125	0.101592	0.0505585	0.102403
	1.4	0.0827	0.0337	0.0748	0.1187	0.1195	0.1107	0.2351		0.344384	0.117647	0.205357	0.103499	0.0956175	0.0853448		0.0807712	0.0847701	0.0691213	0.0356295	0.0763662		0.0879369	0.0745543	0.0797744	0.0802623	0.0855188		0.0327735	0.288641	0.101773	0.0491046	0.105155
	1.5	0.0787	0.0343	0.0729	0.1175	0.1185	0.1096	0.2346		0.327665	0.114286	0.197844	0.102978	0.0899609	0.0901432		0.0770812	0.0817342	0.0668775	0.0367299	0.0761682		0.0820225	0.0658458	0.0714859	0.0779545	0.0821147		0.0310711	0.27881	0.104069	0.0457143	0.0949555
	1.6	0.0785	0.0276	0.0734	0.1177	0.1163	0.1087	0.2273		0.30566	0.107925	0.194357	0.107676	0.0813517	0.0845649		0.0708822	0.0825036	0.0656109	0.0335731	0.074411		0.0721477	0.0649627	0.072	0.0773773	0.0828604		0.0329805	0.270603	0.100313	0.0437003	0.0950533
	1.7	0.0747	0.0265	0.0739	0.1168	0.1165	0.1088	0.2264		0.288509	0.102907	0.183107	0.111425	0.0779703	0.0867144		0.0696492	0.0784523	0.0635172	0.0332147	0.0740051		0.0643372	0.0593849	0.065873	0.0738338	0.0852273		0.0346656	0.258809	0.0943975	0.0410343	0.0886792
	1.8	0.0737	0.0213	0.0794	0.1181	0.1158	0.1072	0.2259		0.277778	0.10038	0.178074	0.116093	0.0742092	0.0861801		0.0671717	0.0759761	0.0637	0.0315421	0.0732558		0.0626718	0.0571731	0.0659253	0.0741775	0.0815402		0.0369004	0.249546	0.0902256	0.0409422	0.0835681
	1.9	0.0727	0.0253	0.0802	0.118	0.1161	0.107	0.2195		0.264028	0.0979612	0.173285	0.119711	0.0739437	0.0932525		0.0667004	0.0729057	0.0634741	0.023175	0.0727738		0.0582738	0.056353	0.0633413	0.0760125	0.079646		0.0382244	0.245181	0.0920471	0.0448934	0.0827138
	2	0.0747	0.0246	0.0825	0.119	0.1147	0.1072	0.2184		0.25	0.0952033	0.174537	0.120654	0.0734463	0.0889861		0.0642063	0.0756038	0.0629371	0.027618	0.0748837		0.0578287	0.0538954	0.056872	0.0762738	0.0768398		0.0376278	0.235894	0.0908425	0.0411499	0.0740402
	2.1	0.075	0.0295	0.0824	0.1202	0.1156	0.1053	0.2176		0.237374	0.0947469	0.16745	0.122724	0.0682819	0.0917496		0.0635401	0.0747729	0.0637432	0.0265283	0.0752037		0.0527461	0.0577943	0.0572337	0.0801372	0.0824524		0.0367347	0.231962	0.08964	0.0396205	0.0784314
	2.2	0.073	0.0275	0.0867	0.1201	0.1151	0.105	0.2209		0.226446	0.092562	0.164265	0.123113	0.0733042	0.0839112		0.0629723	0.077514	0.0639166	0.0228833	0.0744879		0.0469003	0.053656	0.0530063	0.0804848	0.0828092		0.039479	0.227516	0.0919199	0.0429448	0.0778072
	2.3	0.0675	0.0287	0.087	0.1221	0.1149	0.1061	0.2403		0.213477	0.0919032	0.160654	0.128914	0.0654506	0.0832196		0.0628141	0.0760153	0.0659887	0.0299539	0.0747381		0.0481799	0.0519685	0.0549882	0.0842924	0.0783505		0.0394951	0.217417	0.0890052	0.0415512	0.0761062
	2.4	0.0683	0.0293	0.0878	0.122	0.1142	0.1059	0.2424		0.206164	0.093281	0.15772	0.133377	0.0729614	0.0799731		0.0636911	0.0765501	0.0659761	0.025522	0.0750583		0.0436635	0.0487677	0.0543307	0.0823749	0.0738462		0.0399348	0.21492	0.0913819	0.0415282	0.0757709
	2.5	0.0683	0.0285	0.087	0.1239	0.1143	0.1052	0.2414		0.197911	0.0932631	0.156284	0.13629	0.0734824	0.0849057		0.0614693	0.0749914	0.0662921	0.027972	0.0739617		0.0402329	0.0471945	0.0509804	0.0809969	0.0701933		0.0395112	0.208876	0.0889706	0.0427303	0.0698497
	2.6	0.0686	0.0265	0.0876	0.1246	0.1146	0.1038	0.2431		0.190772	0.0940617	0.155135	0.137236	0.0774125	0.0787191		0.0626554	0.0758456	0.0636957	0.0293083	0.074359		0.0401479	0.0486656	0.0544747	0.0815691	0.0738462		0.0368272	0.205917	0.0893372	0.0416898	0.0754885
	2.7	0.0692	0.0278	0.0884	0.1252	0.1142	0.1029	0.2445		0.186858	0.0963693	0.154661	0.135118	0.0744235	0.0802632		0.0583832	0.0739605	0.064276	0.027618	0.0728585		0.0372117	0.0457856	0.0482115	0.081537	0.0742268		0.0350806	0.205083	0.0821326	0.0429688	0.0700976
	2.8	0.0724	0.0308	0.0854	0.127	0.1151	0.1053	0.2322		0.182653	0.095945	0.15123	0.13527	0.08	0.0792723		0.0637768	0.0736984	0.0626549	0.0320366	0.0729046		0.0375391	0.0492228	0.0496894	0.0824485	0.0743802		0.036664	0.195882	0.0855693	0.0417362	0.0756376
	2.9	0.0701	0.0287	0.0871	0.1271	0.1164	0.105	0.2275		0.177041	0.0943437	0.152727	0.13166	0.0755467	0.0805327		0.0611332	0.0730886	0.0641953	0.0271186	0.0739453		0.0367305	0.0482866	0.0520591	0.0791277	0.0755873		0.0356856	0.192807	0.0897155	0.0410427	0.0721831
	3	0.067	0.0319	0.0869	0.1288	0.1167	0.1038	0.2215		0.174619	0.0959109	0.15214	0.130876	0.0764818	0.0777917		0.0639881	0.0732366	0.0621609	0.0292463	0.0734817		0.0352149	0.0481366	0.0488751	0.0804348	0.0742625		0.036933	0.188491	0.0910415	0.0451791	0.0731278
	3.1	0.0681	0.0294	0.0886	0.1285	0.1154	0.1038	0.2221		0.171066	0.0962272	0.152613	0.131643	0.0719626	0.0817218		0.0583619	0.0747978	0.0639548	0.0256983	0.0729046		0.0376289	0.0473738	0.0508475	0.0796405	0.074		0.0401284	0.181818	0.0876177	0.0452789	0.0752879
	3.2	0.0693	0.0299	0.0875	0.1299	0.1152	0.1031	0.2265		0.167087	0.0971549	0.153727	0.130753	0.071949	0.0819876		0.0597958	0.0746818	0.0643196	0.0268456	0.0737209		0.0360268	0.0447761	0.047729	0.0794335	0.0728346		0.0408163	0.179931	0.0914369	0.0430939	0.0735552
	3.3	0.0658	0.0317	0.0879	0.1298	0.1147	0.1027	0.2308		0.168596	0.100418	0.14811	0.134515	0.0688114	0.0838947		0.056338	0.0754591	0.0632029	0.0319735	0.074762		0.0353665	0.0472765	0.0485736	0.0776284	0.0691643		0.0409869	0.174013	0.0881089	0.0451505	0.079242
	3.4	0.0664	0.0349	0.0873	0.1297	0.1138	0.1039	0.2358		0.163011	0.0999585	0.149396	0.136197	0.0664894	0.0873016		0.0597015	0.0736421	0.0617007	0.0291892	0.075406		0.037037	0.0442387	0.050536	0.0761235	0.0685062		0.0434436	0.171527	0.088968	0.0453274	0.0770533
	3.5	0.0707	0.0354	0.0851	0.13	0.1134	0.1035	0.2383		0.158621	0.100041	0.147516	0.137941	0.0655022	0.0857488		0.0555024	0.073913	0.0614488	0.0362473	0.0742632		0.0353665	0.0451051	0.0498084	0.0774174	0.0682881		0.0422985	0.168661	0.0838028	0.0441834	0.0820084
	3.6	0.0678	0.0405	0.0849	0.1292	0.1119	0.1037	0.2442		0.158252	0.102648	0.150473	0.140765	0.0666667	0.0853081		0.0565589	0.0719086	0.0626403	0.0324268	0.0731707		0.0382653	0.0474974	0.0523077	0.075841	0.0731939		0.040481	0.163543	0.0822873	0.0465769	0.0830565
	3.7	0.0667	0.0398	0.0845	0.1307	0.1119	0.1038	0.2314		0.155247	0.102606	0.148075	0.141546	0.070339	0.0820152		0.0546912	0.075067	0.0620364	0.0353798	0.0711132		0.035443	0.0454313	0.0490421	0.0769465	0.0699234		0.0419329	0.161254	0.0818182	0.0457589	0.0796681
	3.8	0.0701	0.041	0.0871	0.1304	0.1115	0.1024	0.2183		0.156384	0.104351	0.14951	0.14185	0.0663308	0.0853026		0.0553471	0.0742838	0.0644365	0.030896	0.0704979		0.0358586	0.0464412	0.0492308	0.0757576	0.0661479		0.0409706	0.157191	0.0828652	0.0485491	0.0898502
	3.9	0.0686	0.0396	0.0865	0.131	0.1123	0.1018	0.2226		0.154248	0.104142	0.150507	0.141603	0.0708333	0.0827664		0.0569561	0.0769231	0.0636343	0.0370752	0.070416		0.0381143	0.0435653	0.0540541	0.0755059	0.0655738		0.0399683	0.151616	0.0835674	0.0521353	0.0899251
	4	0.0645	0.0427	0.0862	0.1313	0.113	0.1031	0.2224		0.150588	0.104	0.149595	0.140914	0.0680886	0.0836587		0.0560445	0.0760834	0.0656836	0.0375254	0.0687413		0.0355178	0.0418744	0.0516975	0.0750452	0.0660287		0.0418972	0.153073	0.0803634	0.0497238	0.0890183
	4.1	0.0654	0.0419	0.0851	0.133	0.1123	0.1024	0.2208		0.151261	0.104478	0.154139	0.143264	0.0719483	0.0831486		0.0569591	0.0773572	0.0631133	0.0385787	0.0681344		0.038404	0.0440158	0.053323	0.0727382	0.0702087		0.0404923	0.149496	0.0836791	0.0521691	0.0856423
	4.2	0.0671	0.0477	0.0833	0.1349	0.111	0.102	0.2246		0.148936	0.104679	0.152215	0.142335	0.0660828	0.0888521		0.0534003	0.0753836	0.0632685	0.0413306	0.0687182		0.0367611	0.0440812	0.0572755	0.0739742	0.0706215		0.0405567	0.146845	0.0807453	0.0505435	0.0887574
	4.3	0.0675	0.0431	0.0855	0.136	0.1106	0.103	0.2212		0.150735	0.107319	0.15309	0.14114	0.0663507	0.0863192		0.055379	0.0760761	0.061828	0.039039	0.0684551		0.0389354	0.0470997	0.058193	0.0724334	0.066605		0.0408568	0.143816	0.0879725	0.0518079	0.0958439
	4.4	0.0684	0.0414	0.0858	0.1375	0.1109	0.1032	0.219		0.150892	0.108738	0.15	0.137189	0.0639626	0.0894483		0.0533213	0.0734952	0.0638012	0.0451866	0.0684077		0.0393701	0.0451389	0.0599078	0.0725373	0.0643974		0.0387199	0.140853	0.0875	0.0525751	0.092766
	4.5	0.0715	0.038	0.0885	0.1377	0.1119	0.1028	0.2263		0.151778	0.108974	0.148878	0.13663	0.0613968	0.0906695		0.054955	0.0712156	0.0646243	0.039961	0.0699123		0.0420744	0.0447316	0.0561971	0.0723036	0.0633028		0.0406954	0.142135	0.0930556	0.0513919	0.0958904
	4.6	0.0721	0.0377	0.0878	0.1394	0.1119	0.1031	0.2297		0.155485	0.108867	0.148801	0.139722	0.0649057	0.0925732		0.0527492	0.0705381	0.063311	0.0421569	0.0697138		0.0419922	0.0461081	0.0525915	0.0705109	0.0694064		0.0390995	0.140056	0.0874054	0.056443	0.0954003
	4.7	0.0745	0.0391	0.0878	0.1388	0.1114	0.1023	0.2182		0.152809	0.107716	0.148265	0.142111	0.0619926	0.0945946		0.0546424	0.0694354	0.0647321	0.0399221	0.0704388		0.0412021	0.0431548	0.0553869	0.071981	0.0691824		0.0388426	0.138719	0.0856751	0.0521877	0.0984589
	4.8	0.0788	0.0399	0.0883	0.1411	0.1117	0.1021	0.2153		0.154709	0.109146	0.153742	0.145126	0.065123	0.0943785		0.0554822	0.072792	0.0628062	0.0407371	0.0723031		0.0444444	0.0444444	0.0521542	0.071981	0.0632689		0.0390841	0.141745	0.0807327	0.0504467	0.103361
	4.9	0.0824	0.0421	0.0883	0.1413	0.1106	0.1031	0.2189		0.153743	0.109156	0.153985	0.146601	0.0643777	0.0954336		0.0543145	0.0704362	0.064753	0.0431034	0.071511		0.0431655	0.0449383	0.0513208	0.0731272	0.0582103		0.0374016	0.137528	0.0789653	0.0478444	0.104478
	5	0.0821	0.0424	0.0911	0.1433	0.1108	0.1026	0.2151		0.154019	0.11065	0.159512	0.144712	0.0655738	0.0918728		0.056165	0.0718659	0.064214	0.0419447	0.0701269		0.0456073	0.0452979	0.0540947	0.0734109	0.0573139		0.0400157	0.136237	0.0788211	0.0498426	0.106122
	5.1	0.0827	0.0424	0.0908	0.1442	0.111	0.1023	0.2099		0.157188	0.111048	0.159296	0.143354	0.0627227	0.0929886		0.0549209	0.0703907	0.0636546	0.047081	0.0709499		0.0415274	0.0479687	0.0523952	0.0734987	0.0619694		0.0401259	0.136161	0.078243	0.0535343	0.100725
	5.2	0.0844	0.0384	0.0927	0.1446	0.1117	0.1033	0.2124		0.156	0.111715	0.161348	0.141422	0.064402	0.0914904		0.0568679	0.0727684	0.063263	0.0433962	0.0710155		0.0442225	0.0459658	0.0536513	0.0765109	0.0682196		0.0391459	0.130628	0.0802469	0.0554404	0.0922832
	5.3	0.0801	0.0426	0.0914	0.145	0.1133	0.1032	0.2107		0.15885	0.114488	0.159213	0.142444	0.0682788	0.0953545		0.0555556	0.0705314	0.0615247	0.0471698	0.0713956		0.0422001	0.047294	0.0514158	0.0755727	0.0689369		0.0402685	0.128476	0.0773931	0.0593702	0.0920635
	5.4	0.0779	0.0424	0.0925	0.1456	0.1141	0.1041	0.2066		0.157941	0.116296	0.161017	0.146329	0.0703013	0.0944767		0.0571803	0.0721385	0.0625	0.0483871	0.0701107		0.0461465	0.049635	0.0519288	0.0770833	0.0681063		0.037721	0.128461	0.0815914	0.0561224	0.0973663
	5.5	0.0802	0.046	0.0913	0.1463	0.1154	0.1055	0.2186		0.158056	0.119241	0.160018	0.147609	0.0770878	0.0971292		0.0543242	0.0720893	0.0628507	0.0490104	0.071149		0.0447619	0.047735	0.0516224	0.0775171	0.0687343		0.0385214	0.124861	0.0761523	0.0590932	0.104807
	5.6	0.0804	0.0458	0.09	0.1466	0.1159	0.1048	0.2233		0.161135	0.119535	0.16095	0.152146	0.0730496	0.0971292		0.0572917	0.0701865	0.0654268	0.0485528	0.0708698		0.0468227	0.0499031	0.0498899	0.0755831	0.0648918		0.0387898	0.126878	0.0809906	0.0569106	0.099064
	5.7	0.0808	0.0497	0.0925	0.1477	0.1149	0.1032	0.2209		0.159547	0.119499	0.163399	0.156152	0.0759494	0.094294		0.055941	0.0700597	0.0639678	0.0468165	0.0705423		0.0443914	0.0498789	0.0511696	0.0759717	0.0655058		0.0406032	0.126386	0.0787879	0.059386	0.0958589
	5.8	0.0806	0.048	0.0912	0.1467	0.1158	0.1031	0.2162		0.164479	0.118991	0.16645	0.159583	0.0760563	0.0962099		0.0571181	0.0691606	0.0638963	0.0512104	0.0710672		0.043354	0.0488631	0.0513748	0.0747059	0.0663934		0.0394584	0.123962	0.0809906	0.0585	0.102134
	5.9	0.0813	0.0516	0.094	0.1471	0.1169	0.1037	0.2217		0.164623	0.118866	0.170176	0.161324	0.0755773	0.0944959		0.0542064	0.0714958	0.0636161	0.0444856	0.0710332		0.0441176	0.0517489	0.0501454	0.0767878	0.0645953		0.0376633	0.125689	0.078877	0.0578842	0.0975057
	6	0.0803	0.0498	0.094	0.1469	0.1165	0.1047	0.2161		0.165574	0.120007	0.173316	0.160622	0.0768698	0.0954457		0.0567837	0.0715406	0.0632376	0.0486239	0.0712803		0.0454976	0.0491647	0.0554745	0.0780746	0.0625		0.0392157	0.122673	0.0857713	0.0574426	0.101449
	6.1	0.0797	0.0528	0.0956	0.1474	0.1171	0.1057	0.2142		0.168633	0.119849	0.179092	0.160875	0.0724138	0.0887602		0.054277	0.0744581	0.0633615	0.0524379	0.07207		0.0479098	0.0499287	0.0509461	0.078724	0.0636071		0.0374084	0.122004	0.0809555	0.0569146	0.105666
	6.2	0.0792	0.0501	0.0944	0.1464	0.1164	0.1054	0.2146		0.166812	0.121816	0.181197	0.159272	0.0742507	0.0875421		0.0571553	0.072568	0.0607674	0.0515654	0.0724471		0.0457516	0.051561	0.0493111	0.0806639	0.0661824		0.0392912	0.124394	0.081225	0.060319	0.104103
	6.3	0.0794	0.0528	0.0959	0.1479	0.1159	0.1058	0.2151		0.168627	0.123881	0.182398	0.160377	0.0732527	0.0873092		0.0557249	0.0728518	0.0613958	0.0562212	0.0731035		0.0479516	0.0492657	0.0508351	0.0787493	0.0684932		0.0395545	0.120385	0.0800265	0.0567164	0.10423
	6.4	0.0787	0.0529	0.0963	0.1478	0.1158	0.1045	0.2143		0.166379	0.123973	0.17952	0.159321	0.0738255	0.0867515		0.0570309	0.0709396	0.0607869	0.0531221	0.0727105		0.0467809	0.050591	0.0499276	0.077544	0.0689655		0.0390954	0.119554	0.0871863	0.0559921	0.103008
	6.5	0.0794	0.0542	0.0978	0.1492	0.1156	0.1037	0.215		0.164109	0.127205	0.180369	0.160252	0.076975	0.0882625		0.0565217	0.069869	0.0623198	0.0586047	0.0743726		0.0496552	0.0503293	0.05374	0.0782908	0.0643368		0.0402607	0.117802	0.083004	0.0547142	0.105581
	6.6	0.0815	0.0563	0.0966	0.1497	0.1156	0.1045	0.2231		0.1649	0.127826	0.178467	0.159869	0.0773406	0.0866213		0.0560828	0.0703392	0.0632771	0.0595349	0.0750806		0.0496552	0.0502583	0.0528602	0.0769671	0.0629984		0.0389462	0.114616	0.0837696	0.0568071	0.111527
	6.7	0.0825	0.0561	0.097	0.1499	0.1154	0.1038	0.2247		0.162025	0.128952	0.178661	0.159759	0.0847914	0.0871498		0.0560586	0.0689549	0.0626938	0.0580111	0.0745856		0.0498385	0.0531015	0.0562365	0.07787	0.064133		0.0399848	0.11436	0.0861498	0.0572407	0.110278
	6.8	0.0793	0.0573	0.0971	0.15	0.115	0.1046	0.2254		0.162653	0.129198	0.17893	0.157737	0.0818363	0.0822812		0.0567742	0.070679	0.064745	0.0624426	0.0751551		0.0474436	0.0519603	0.0520607	0.0770112	0.0657686		0.0401972	0.1114	0.0894632	0.0579357	0.112351
	6.9	0.0797	0.0567	0.0985	0.1497	0.1148	0.104	0.2246		0.16286	0.128919	0.181742	0.155117	0.0878468	0.0817908		0.0576677	0.0698032	0.0635941	0.0574818	0.0744314		0.0482759	0.0504479	0.0566038	0.0783977	0.0683962		0.038695	0.113354	0.0902503	0.0577478	0.113839
	7	0.082	0.0628	0.097	0.1507	0.1134	0.104	0.2352		0.160235	0.131283	0.179967	0.151663	0.0888457	0.0791613		0.0542272	0.0716912	0.0631089	0.0585586	0.075207		0.0497263	0.0519906	0.0558781	0.0809659	0.0694006		0.0405918	0.110078	0.0879265	0.0547288	0.110126
	7.1	0.0811	0.0588	0.0973	0.1502	0.115	0.1047	0.2282		0.162762	0.131303	0.181177	0.150146	0.0865633	0.0780384		0.0574468	0.0705128	0.0627634	0.0552093	0.075363		0.0463847	0.049837	0.0572879	0.0808052	0.0658208		0.0379939	0.106625	0.0920967	0.0569223	0.11347
	7.2	0.0814	0.0618	0.0947	0.1517	0.1165	0.1032	0.2243		0.161992	0.130495	0.178869	0.149417	0.0868438	0.0786899		0.0545145	0.0683761	0.0624722	0.0525855	0.0752416		0.0492099	0.0493998	0.0567937	0.0826259	0.0638298		0.0374858	0.10646	0.0907903	0.0520482	0.113703
	7.3	0.0835	0.0619	0.0966	0.1518	0.1169	0.1038	0.2309		0.160401	0.131561	0.181024	0.150569	0.0836034	0.078481		0.0571066	0.0681332	0.0643872	0.0604733	0.0734113		0.0486925	0.0515179	0.0553957	0.0811348	0.0607735		0.0401501	0.106811	0.0922677	0.0532374	0.113221
	7.4	0.085	0.0653	0.0945	0.1525	0.1184	0.1031	0.2352		0.161925	0.131032	0.178926	0.155663	0.0901427	0.0819672		0.0541334	0.0687023	0.0635096	0.0589766	0.0730479		0.0511211	0.0509876	0.05743	0.0797963	0.0583596		0.039548	0.107843	0.0865074	0.0538352	0.115526
	7.5	0.0835	0.062	0.0956	0.1523	0.1182	0.1037	0.2326		0.1602	0.131336	0.17972	0.159549	0.0906752	0.0794254		0.0563674	0.0727162	0.063933	0.0651607	0.0747941		0.0507181	0.0508708	0.054637	0.0795809	0.0593824		0.0399096	0.106076	0.0898012	0.0541054	0.112974
	7.6	0.0811	0.0646	0.093	0.1534	0.1171	0.1046	0.2239		0.162917	0.131386	0.176108	0.166345	0.0919614	0.0802704		0.0542893	0.0723443	0.0615114	0.0704348	0.0756226		0.0501343	0.0521262	0.0577746	0.0780062	0.0608424		0.0373303	0.110248	0.0895141	0.0565589	0.114967
	7.7	0.0789	0.0645	0.0933	0.153	0.1167	0.1053	0.2249		0.162693	0.131206	0.179624	0.168558	0.0937298	0.0822785		0.0554406	0.0719293	0.0605928	0.06828	0.0748858		0.0506046	0.0505925	0.054417	0.0811798	0.0593678		0.036856	0.108164	0.0898662	0.0553453	0.114428
	7.8	0.0814	0.0634	0.0925	0.1545	0.117	0.1058	0.2258		0.159601	0.131776	0.179633	0.171002	0.0897269	0.0800839		0.0557851	0.0714938	0.0609998	0.0726644	0.0755149		0.0488455	0.0523441	0.055791	0.0806045	0.0608828		0.0391861	0.108052	0.0874214	0.0580189	0.116147
	7.9	0.0807	0.0632	0.0939	0.1551	0.118	0.1052	0.2232		0.160248	0.131655	0.181305	0.170961	0.0927969	0.0809008		0.0599421	0.0708447	0.0598987	0.0674637	0.075		0.0512594	0.0501596	0.0521127	0.0807263	0.0602864		0.0380988	0.107032	0.0866044	0.0543071	0.121727
	8	0.0778	0.0624	0.0941	0.1571	0.1184	0.1062	0.2238		0.159091	0.13356	0.180184	0.170913	0.0882917	0.0786517		0.061309	0.0708018	0.0623485	0.0695505	0.0747126		0.0482245	0.0499546	0.0534083	0.081337	0.0593472		0.0396675	0.106756	0.0871731	0.0552717	0.121969
	8.1	0.0778	0.0655	0.0961	0.1566	0.1196	0.1063	0.2255		0.157461	0.136133	0.182181	0.168545	0.088254	0.0798005		0.0612583	0.0700212	0.0615655	0.0697479	0.0746612		0.0501964	0.0524412	0.0513889	0.0803224	0.0587803		0.0396226	0.108108	0.087037	0.0602968	0.12894
	8.2	0.0819	0.0644	0.0964	0.1576	0.12	0.1062	0.2223		0.160545	0.136678	0.182252	0.170773	0.0928753	0.0804357		0.0621118	0.0723147	0.0611976	0.0685046	0.0763061		0.0490664	0.0513977	0.0532135	0.0809537	0.0601173		0.0385342	0.107572	0.0862069	0.0598053	0.126619
	8.3	0.0826	0.0658	0.0995	0.1575	0.1202	0.1069	0.2171		0.158763	0.138314	0.183234	0.17409	0.0914359	0.0818565		0.0599421	0.0718816	0.0624726	0.0728033	0.0762712		0.049719	0.0491212	0.0532503	0.0812084	0.0576222		0.0406381	0.109661	0.0851716	0.0637506	0.129378
	8.4	0.0823	0.0647	0.0993	0.1586	0.1204	0.1058	0.2204		0.159259	0.139094	0.186271	0.177103	0.0970052	0.0824916		0.0626296	0.0728916	0.0627322	0.0696893	0.0754068		0.0526089	0.0523702	0.0523777	0.0845537	0.0539359		0.0390004	0.106361	0.0858709	0.0606061	0.134767
	8.5	0.0808	0.0685	0.102	0.1585	0.1199	0.1065	0.2235		0.161198	0.139683	0.186243	0.173428	0.095953	0.081864		0.0615957	0.0734139	0.0644527	0.0743871	0.0741419		0.0520206	0.0511312	0.0558236	0.0825283	0.0548736		0.0371343	0.107477	0.0851064	0.0620658	0.134807
	8.6	0.0795	0.0705	0.102	0.1597	0.1189	0.1059	0.216		0.158259	0.141858	0.188301	0.170513	0.0949285	0.0848308		0.0646623	0.0719033	0.0616798	0.0765993	0.0721626		0.0537172	0.0513513	0.0536451	0.0824828	0.0577201		0.0377429	0.105754	0.0905775	0.0625579	0.140288
	8.7	0.0819	0.0693	0.1041	0.1592	0.1168	0.1061	0.2127		0.157212	0.142762	0.186056	0.170417	0.0972312	0.0836785		0.0628079	0.0751428	0.0604936	0.075188	0.0716078		0.0517536	0.0535554	0.0571625	0.0804851	0.0601288		0.0360595	0.106715	0.0882709	0.063197	0.137857
	8.8	0.0825	0.0695	0.1022	0.1596	0.1159	0.1066	0.2183		0.157021	0.144538	0.188831	0.169737	0.0948718	0.0869386		0.0670208	0.0744521	0.0625	0.0832639	0.071656		0.0537543	0.0512821	0.0531401	0.0827378	0.0596591		0.0370508	0.11001	0.0908547	0.0668834	0.142251
	8.9	0.0831	0.068	0.1046	0.1592	0.1147	0.1052	0.2215		0.15649	0.147229	0.188412	0.171813	0.0975765	0.0889621		0.0645816	0.0762967	0.0620629	0.0848435	0.0709413		0.0542143	0.049151	0.0555175	0.0827833	0.0587403		0.0376106	0.108434	0.087574	0.0642458	0.140559
	9	0.0846	0.0712	0.1039	0.1604	0.1145	0.1059	0.2144		0.15864	0.147855	0.188382	0.171554	0.0996805	0.088733		0.0656728	0.076506	0.063551	0.0834697	0.071753		0.0545685	0.0521623	0.0552524	0.0820669	0.0592802		0.035688	0.108958	0.0870076	0.0643817	0.145965
	9.1	0.084	0.0681	0.1049	0.1599	0.116	0.1055	0.2126		0.158621	0.149069	0.184757	0.173563	0.0973902	0.0924092		0.062601	0.0753814	0.063895	0.0876623	0.0735194		0.055251	0.0513393	0.0541638	0.0809762	0.0614955		0.0359633	0.105759	0.0846154	0.0635141	0.142153
	9.2	0.0806	0.0703	0.102	0.1613	0.1163	0.1058	0.2209		0.158151	0.148751	0.185641	0.175822	0.103185	0.0915407		0.0648148	0.0756127	0.062105	0.0847458	0.0728056		0.0523649	0.0534759	0.056157	0.0813053	0.0592748		0.0367107	0.107668	0.0895611	0.0624127	0.148754
	9.3	0.0794	0.0667	0.1027	0.1605	0.1174	0.1071	0.2159		0.160243	0.147377	0.183512	0.178261	0.100252	0.0954693		0.0638811	0.0749701	0.0640942	0.0862208	0.0733091		0.0536013	0.0550377	0.0534145	0.0824373	0.0590688		0.0358449	0.106394	0.0868281	0.0649351	0.148967
	9.4	0.0779	0.0669	0.1028	0.1617	0.1176	0.1065	0.2115		0.160324	0.148415	0.184951	0.178531	0.102564	0.0980313		0.0687575	0.0768086	0.0634712	0.0882117	0.0739308		0.0525219	0.0517928	0.0560054	0.0813634	0.0581315		0.0362239	0.105734	0.090535	0.0631628	0.152266
	9.5	0.0796	0.0685	0.1049	0.1615	0.1181	0.1059	0.2144		0.15945	0.149444	0.187845	0.179077	0.102154	0.0966972		0.0695058	0.0748299	0.064827	0.0871671	0.0730987		0.0532003	0.0513502	0.0533063	0.0825562	0.0619408		0.0350621	0.107425	0.0918791	0.0633028	0.151408
	9.6	0.0805	0.0666	0.1049	0.1629	0.119	0.1054	0.2094		0.161017	0.150204	0.187795	0.179696	0.102016	0.0988533		0.0714286	0.0742706	0.0650175	0.0942029	0.0734861		0.0543118	0.0545455	0.05563	0.0813319	0.063786		0.0342941	0.106506	0.096813	0.0655738	0.153469
	9.7	0.0809	0.0724	0.1059	0.1632	0.1187	0.1055	0.2117		0.159664	0.151806	0.188967	0.179199	0.1023	0.0968627		0.0689243	0.07464	0.0645373	0.0970329	0.0728056		0.0528271	0.0535398	0.0528782	0.0836066	0.0636986		0.0357013	0.108008	0.0945455	0.0657298	0.15272
	9.8	0.081	0.0711	0.1032	0.1651	0.1193	0.1074	0.2231		0.158439	0.150965	0.18767	0.179372	0.0980036	0.097561		0.0718539	0.0733061	0.0669584	0.0955823	0.0719147		0.0541427	0.0543526	0.0518617	0.0808743	0.0612662		0.0356753	0.104156	0.094431	0.0672383	0.156098
	9.9	0.0833	0.0729	0.1047	0.1649	0.1185	0.1072	0.2173		0.160096	0.150534	0.190734	0.179384	0.0969697	0.0988842		0.0695927	0.0746659	0.0667981	0.101763	0.0723028		0.0526531	0.052795	0.0536424	0.0813541	0.0606267		0.0363901	0.106005	0.0899881	0.0646182	0.156618
	10	0.0845	0.0693	0.107	0.1663	0.1189	0.1069	0.2158		0.157561	0.150057	0.190238	0.18198	0.0994542	0.0998081		0.0720756	0.0730501	0.0664037	0.099839	0.071089		0.0528026	0.0515785	0.051061	0.0800872	0.060339		0.0393156	0.10529	0.0950413	0.0654843	0.16069
	10.1	0.0821	0.0708	0.1097	0.1661	0.1198	0.1075	0.2215		0.156878	0.149039	0.19309	0.180728	0.0995175	0.101604		0.0695208	0.0755594	0.0676001	0.101777	0.0721719		0.0549004	0.05373	0.0546412	0.0837425	0.0600683		0.0400291	0.102881	0.0894118	0.0702555	0.158904
	10.2	0.0831	0.0705	0.1101	0.1671	0.1208	0.1071	0.2177		0.159136	0.149138	0.194306	0.181172	0.101535	0.0995025		0.0716232	0.0741703	0.0661283	0.10306	0.0745257		0.0528241	0.0530973	0.0499671	0.0837197	0.059224		0.0402612	0.104049	0.0896675	0.0686813	0.16244
	10.3	0.0833	0.0686	0.1121	0.1672	0.1219	0.1081	0.2167		0.157483	0.149542	0.194518	0.181294	0.0955711	0.101076		0.0675204	0.0714081	0.0659987	0.101368	0.0745257		0.0552846	0.0543046	0.0537705	0.0851761	0.0606267		0.04209	0.101582	0.084223	0.0697674	0.162199
	10.4	0.0855	0.0713	0.1125	0.1664	0.1214	0.1072	0.2265		0.155219	0.149863	0.195759	0.181055	0.0913268	0.0989222		0.0684985	0.07092	0.0648108	0.103421	0.0743839		0.0542071	0.055457	0.0513654	0.0839237	0.0594595		0.0402612	0.104835	0.0865442	0.0669399	0.164148
	10.5	0.0859	0.0698	0.1132	0.1658	0.1219	0.1059	0.219		0.156659	0.150949	0.19771	0.180212	0.0933409	0.0993018		0.0674634	0.0724392	0.0643833	0.108367	0.0737557		0.0561163	0.0543188	0.0486381	0.0851761	0.0574324		0.0414244	0.104188	0.0832356	0.0657534	0.163223
	10.6	0.0871	0.0724	0.1133	0.1648	0.1221	0.1063	0.2242		0.155	0.153091	0.201296	0.179137	0.0897364	0.0986079		0.0716487	0.0735833	0.066494	0.108817	0.0732866		0.0590599	0.0574967	0.0524272	0.0876331	0.0545455		0.0428935	0.104515	0.0867793	0.0687927	0.161157
	10.7	0.0861	0.0699	0.1124	0.1643	0.1235	0.1054	0.2255		0.154881	0.154576	0.199848	0.180026	0.0909598	0.0976263		0.0701687	0.0716493	0.065662	0.114534	0.0745257		0.0586592	0.0558487	0.049806	0.087241	0.0526671		0.0416819	0.104704	0.0855646	0.0659391	0.162534
	10.8	0.0873	0.0709	0.114	0.1629	0.1235	0.1061	0.2191		0.156802	0.157092	0.203059	0.180145	0.0904018	0.0982857		0.0726577	0.0743547	0.0662223	0.110935	0.0732642		0.0598731	0.0585664	0.0534202	0.086815	0.0577957		0.0417124	0.101866	0.0900585	0.0672116	0.165623
	10.9	0.0872	0.0699	0.1141	0.1639	0.1238	0.107	0.2246		0.155291	0.156935	0.201376	0.183231	0.0922819	0.0982987		0.0701487	0.0730683	0.0650075	0.111111	0.0724736		0.0582677	0.0580589	0.0525633	0.0857531	0.0591001		0.0413163	0.103797	0.0897436	0.0692621	0.16875
	11	0.0846	0.0698	0.1169	0.1636	0.1244	0.1063	0.2247		0.154844	0.157433	0.202071	0.184709	0.0916201	0.103069		0.0718358	0.0737636	0.0649936	0.116335	0.0742073		0.0598425	0.058391	0.0544747	0.0872973	0.0527722		0.0388526	0.102525	0.0944836	0.0689811	0.167474
	11.1	0.0823	0.0718	0.1158	0.1632	0.1244	0.1072	0.2231		0.157975	0.159316	0.200383	0.186168	0.0922735	0.103921		0.0712391	0.0703714	0.0669097	0.114492	0.074382		0.0620125	0.0611448	0.0574935	0.0854516	0.0486342		0.0380987	0.10237	0.0931604	0.0722297	0.167582
	11.2	0.0824	0.0707	0.1165	0.1627	0.1249	0.1054	0.2272		0.155883	0.159744	0.197634	0.18769	0.0954746	0.10771		0.0714017	0.0711099	0.0649378	0.114035	0.0744657		0.0605355	0.0589255	0.0545221	0.0859924	0.051061		0.0392299	0.101661	0.0959953	0.0716846	0.160959
	11.3	0.0858	0.0701	0.1151	0.1618	0.1253	0.104	0.2258		0.156144	0.159534	0.198638	0.186588	0.0931373	0.103759		0.0672174	0.0698324	0.0653245	0.114859	0.0748315		0.0623065	0.0610125	0.0557335	0.0845758	0.0504648		0.0395788	0.1001	0.0939519	0.0714286	0.162918
	11.4	0.088	0.068	0.1164	0.1631	0.1269	0.1052	0.2285		0.159048	0.160657	0.195791	0.187052	0.0977199	0.1031		0.0705971	0.0723262	0.0639299	0.108959	0.0743987		0.0606881	0.0590517	0.0522293	0.0863095	0.0488449		0.0413343	0.101787	0.0952106	0.0724767	0.162199
	11.5	0.086	0.0712	0.1166	0.1615	0.1271	0.1049	0.2327		0.159048	0.160395	0.195377	0.184301	0.0984316	0.0995897		0.067892	0.0711099	0.0656856	0.108626	0.0749494		0.0607585	0.0598107	0.0541401	0.0867099	0.0497018		0.0410461	0.100741	0.0941043	0.071875	0.169421
	11.6	0.0843	0.0712	0.1184	0.1622	0.1269	0.1049	0.2242		0.157934	0.159478	0.193309	0.183839	0.103279	0.0990689		0.0685393	0.0726663	0.0656404	0.113492	0.0756246		0.0638298	0.0581646	0.0547771	0.0861837	0.052139		0.0396076	0.0997038	0.100784	0.0750335	0.170213
	11.7	0.0847	0.0744	0.1183	0.1627	0.1259	0.1053	0.2221		0.159955	0.160349	0.193919	0.186964	0.103601	0.0975519		0.0654275	0.0722052	0.0648406	0.110143	0.0758868		0.0616757	0.0579084	0.0536278	0.0869332	0.0582719		0.0396364	0.0984811	0.098938	0.0739579	0.168478
	11.8	0.0853	0.0711	0.118	0.1626	0.1259	0.1044	0.23		0.158748	0.159918	0.192107	0.18876	0.107658	0.100741		0.0683761	0.0745273	0.0645024	0.113222	0.0759919		0.0627178	0.0613126	0.0566038	0.0851121	0.057067		0.0396364	0.0978849	0.100892	0.0725157	0.164402
	11.9	0.082	0.0747	0.1166	0.1633	0.1256	0.1045	0.2333		0.158808	0.160297	0.191253	0.191667	0.10742	0.100552		0.0684269	0.0717264	0.0623798	0.116719	0.0755605		0.0633939	0.0620121	0.054855	0.088439	0.0530152		0.0391163	0.100396	0.0986547	0.0751342	0.164169
	12	0.0811	0.0751	0.1158	0.162	0.1248	0.1041	0.2379		0.160377	0.162632	0.193382	0.193418	0.108506	0.101502		0.0714815	0.0722222	0.0660115	0.111635	0.0751964		0.0627647	0.0661157	0.0567465	0.0880705	0.0540184		0.0420138	0.0993049	0.0991597	0.074008	0.164496
	12.1	0.0813	0.0777	0.118	0.162	0.1245	0.1039	0.2402		0.158843	0.164529	0.194628	0.196153	0.105433	0.100403		0.0713757	0.0711309	0.0662535	0.116904	0.0750056		0.063486	0.0644464	0.0561869	0.0892332	0.0510471		0.0426074	0.100296	0.0996061	0.0741234	0.165761
	12.2	0.0836	0.0754	0.118	0.1615	0.1232	0.1052	0.2363		0.157362	0.165004	0.198387	0.196704	0.103339	0.101396		0.0742245	0.0721592	0.0674663	0.11639	0.0742485		0.0652591	0.0650582	0.053392	0.0894765	0.0489876		0.0423822	0.100394	0.0982496	0.0780142	0.166331
	12.3	0.0816	0.0759	0.1202	0.1606	0.1233	0.1047	0.2358		0.159447	0.166746	0.197368	0.197505	0.105403	0.101794		0.0754438	0.0696011	0.0655246	0.113312	0.0744562		0.0650096	0.0659247	0.0557994	0.0904015	0.0467105		0.0420442	0.0951219	0.0991501	0.0735683	0.163913
	12.4	0.0809	0.0723	0.1194	0.1607	0.1221	0.1048	0.2336		0.15815	0.166799	0.197059	0.199029	0.106858	0.103977		0.0746765	0.0698954	0.0659693	0.115598	0.0758698		0.0657492	0.0640102	0.0547859	0.0929121	0.0483976		0.0404624	0.0941291	0.102564	0.0739437	0.171429
	12.5	0.082	0.0735	0.1207	0.1606	0.1219	0.1066	0.226		0.158913	0.165272	0.195869	0.19924	0.109756	0.104918		0.0762712	0.0675303	0.0644681	0.112245	0.0750056		0.0641711	0.0652266	0.0560807	0.0920148	0.0492866		0.038961	0.0934172	0.102099	0.0747788	0.169559
	12.6	0.085	0.0709	0.1205	0.1617	0.1217	0.1061	0.2236		0.162142	0.164233	0.193833	0.200253	0.107994	0.104272		0.0750552	0.0695098	0.0661297	0.113281	0.0749383		0.0661062	0.0633179	0.0553807	0.093626	0.0508039		0.0378651	0.0898985	0.100282	0.0731707	0.177852
	12.7	0.0847	0.0728	0.1213	0.1614	0.1222	0.1056	0.2276		0.162253	0.162943	0.194781	0.196944	0.109416	0.104655		0.0752294	0.07	0.0660457	0.115953	0.075459		0.065019	0.0636249	0.0528302	0.0933615	0.0546624		0.0369971	0.0935391	0.10179	0.0746999	0.175134
	12.8	0.0822	0.0711	0.1202	0.1634	0.1209	0.1066	0.2292		0.161458	0.162722	0.194719	0.194254	0.108294	0.101909		0.0733138	0.0718048	0.0660017	0.11617	0.0755476		0.0651022	0.0643275	0.0560399	0.0968941	0.053103		0.0337765	0.0913876	0.0988889	0.0744681	0.179625
	12.9	0.0826	0.0734	0.1197	0.1635	0.1192	0.1064	0.2274		0.163941	0.163741	0.198311	0.193615	0.112646	0.103685		0.078417	0.0693945	0.0640781	0.12197	0.0750838		0.0669173	0.0628643	0.0519481	0.0948847	0.0536398		0.0355859	0.0935561	0.0980176	0.0713656	0.177689
	13	0.083	0.0716	0.1208	0.1631	0.1187	0.1064	0.2322		0.163205	0.16331	0.199853	0.194266	0.109861	0.103523		0.0777656	0.0678571	0.0625396	0.119531	0.0754296		0.06574	0.0645428	0.0540873	0.0930478	0.0540712		0.0385308	0.092337	0.0959128	0.0737991	0.17831
	13.1	0.083	0.0725	0.1216	0.1638	0.1198	0.107	0.2277		0.164378	0.162748	0.200292	0.197742	0.109789	0.10487		0.0797814	0.0665939	0.0635289	0.125389	0.0761161		0.0648426	0.0631188	0.0545009	0.0919873	0.0547771		0.0380337	0.0912548	0.0982628	0.0721739	0.179947
	13.2	0.0837	0.0716	0.125	0.164	0.1216	0.1053	0.225		0.166667	0.162895	0.202039	0.199832	0.106394	0.102781		0.0774827	0.068467	0.0642163	0.126761	0.0767686		0.0650865	0.0641975	0.0516288	0.0917964	0.0549589		0.0395541	0.0920304	0.0963203	0.0726087	0.178835
	13.3	0.0835	0.0745	0.1247	0.1649	0.1211	0.1056	0.2261		0.165134	0.162091	0.199782	0.200922	0.108453	0.101606		0.0794054	0.06997	0.0656842	0.128426	0.0783307		0.0652584	0.0646091	0.0555895	0.0932983	0.0554156		0.0444364	0.0908658	0.0977729	0.075447	0.183356
	13.4	0.0796	0.0726	0.1261	0.1644	0.1207	0.1062	0.2304		0.165444	0.161375	0.20087	0.201165	0.106695	0.0985033		0.0791001	0.0694255	0.0642646	0.12989	0.0779888		0.0682761	0.0644362	0.0548854	0.0923158	0.0545113		0.0438406	0.0906502	0.0952897	0.0746596	0.178812
	13.5	0.0804	0.0704	0.1247	0.1666	0.12	0.1064	0.226		0.165691	0.162003	0.200581	0.198349	0.105263	0.10059		0.0829109	0.0691721	0.0674847	0.125389	0.0769059		0.0655431	0.065486	0.0539892	0.0930907	0.0526976		0.0447492	0.0925486	0.095987	0.0737347	0.18414
	13.6	0.0838	0.0687	0.1252	0.1666	0.1196	0.1061	0.2275		0.166911	0.160698	0.198688	0.198437	0.103046	0.100622		0.0830325	0.0683737	0.0669775	0.128505	0.0774726		0.0662695	0.0635314	0.0559857	0.0935518	0.0500313		0.0463862	0.0919048	0.0944625	0.0741222	0.181452
	13.7	0.0833	0.0685	0.1253	0.1679	0.1202	0.106	0.2297		0.169112	0.160822	0.198332	0.195287	0.101908	0.10137		0.083906	0.070041	0.066935	0.127428	0.0774381		0.0670619	0.0651815	0.0551274	0.0938657	0.0520376		0.0454708	0.0941683	0.0948509	0.0742339	0.18414
	13.8	0.0807	0.0701	0.1251	0.1697	0.1186	0.1061	0.2281		0.169971	0.162459	0.19697	0.194189	0.104198	0.100372		0.0848988	0.068595	0.0652128	0.132605	0.0761501		0.0648629	0.0664466	0.0551929	0.0955902	0.0504673		0.0463954	0.0932692	0.0940541	0.0741535	0.182967
	13.9	0.0814	0.0693	0.1247	0.1697	0.1173	0.1073	0.226		0.170777	0.162661	0.197477	0.194912	0.101163	0.101945		0.0847152	0.070306	0.0663276	0.124805	0.0757542		0.0661493	0.0658165	0.0541667	0.0937089	0.0510268		0.0458259	0.0911708	0.0965333	0.0749354	0.186587
	14	0.0811	0.0701	0.1236	0.1705	0.1172	0.1078	0.2259		0.173098	0.162798	0.195824	0.194308	0.101056	0.101973		0.0849462	0.0684442	0.0648305	0.125098	0.0765283		0.0655859	0.0674295	0.0520335	0.0950013	0.051425		0.044405	0.0916507	0.0959703	0.0745047	0.186047
	14.1	0.0796	0.0685	0.1253	0.1701	0.1182	0.1077	0.2201		0.171639	0.162805	0.194744	0.19559	0.0986974	0.102581		0.0821479	0.070041	0.0633475	0.123341	0.0754171		0.0664952	0.066585	0.055722	0.0955247	0.0521092		0.0455669	0.0908656	0.0966719	0.0790718	0.183155
	14.2	0.0788	0.0703	0.1239	0.1718	0.119	0.1087	0.2169		0.173289	0.162371	0.194185	0.196476	0.100452	0.105316		0.0834517	0.0683551	0.0645433	0.125098	0.0751612		0.0652015	0.0666125	0.0553571	0.0951385	0.0535385		0.0443818	0.0907354	0.0972516	0.0766924	0.184388
	14.3	0.0816	0.0677	0.1239	0.1717	0.1194	0.1095	0.2221		0.173737	0.164375	0.191003	0.196187	0.0973764	0.105105		0.0809084	0.067792	0.0637851	0.125	0.0768032		0.0631387	0.0687981	0.0543735	0.0948253	0.0538885		0.0435699	0.0930788	0.0907184	0.0764304	0.180527
	14.4	0.0812	0.0713	0.1222	0.173	0.1196	0.1098	0.2224		0.174474	0.165044	0.192775	0.196892	0.097733	0.107866		0.082153	0.0661404	0.0653224	0.122888	0.0769744		0.0651857	0.0680628	0.0580645	0.0932914	0.0540209		0.0442882	0.0929457	0.0895909	0.0772514	0.184657
	14.5	0.0822	0.0712	0.123	0.1725	0.1198	0.1112	0.2189		0.174568	0.166126	0.19335	0.196858	0.0973273	0.107107		0.079646	0.0677182	0.0641295	0.125288	0.077299		0.0640233	0.0710843	0.0554907	0.0937173	0.0531849		0.0417397	0.0932002	0.0882658	0.0780985	0.184388
	14.6	0.0855	0.0743	0.1235	0.1721	0.1191	0.1102	0.2173		0.173642	0.167748	0.197594	0.198537	0.0963855	0.110745		0.082245	0.0678474	0.0653087	0.12529	0.0783922		0.0659659	0.0701403	0.0559441	0.0921466	0.0529595		0.042486	0.0929245	0.0920916	0.0805085	0.18479
	14.7	0.0855	0.0695	0.1218	0.1713	0.1194	0.1091	0.2162		0.174406	0.167774	0.198317	0.199234	0.0975124	0.108631		0.08031	0.0667575	0.0641295	0.12993	0.0769915		0.0650524	0.0685096	0.054683	0.0924613	0.0550402		0.039902	0.0929684	0.0909563	0.080323	0.185876
	14.8	0.0845	0.0707	0.1231	0.1708	0.1195	0.1092	0.2116		0.171658	0.16847	0.200585	0.200563	0.0968858	0.108667		0.0807018	0.0657609	0.0637492	0.127692	0.0768888		0.0654441	0.0730428	0.0509554	0.0942601	0.0587871		0.0398045	0.0947666	0.0951157	0.0800169	0.188132
	14.9	0.0853	0.069	0.1228	0.1712	0.1195	0.11	0.2117		0.171053	0.168444	0.198188	0.202936	0.100049	0.107108		0.079104	0.0656318	0.0648206	0.131061	0.0795632		0.0640288	0.0715722	0.0541327	0.0935611	0.0622278		0.0414201	0.0951932	0.0906762	0.0839662	0.191446
	15	0.0834	0.069	0.124	0.1706	0.1195	0.1096	0.2149		0.171533	0.168489	0.196621	0.203663	0.097585	0.108489		0.0785414	0.067792	0.0638567	0.126687	0.079715		0.0646209	0.0702314	0.0513419	0.0948253	0.0639498		0.0421016	0.0916745	0.0892673	0.0856064	0.189373
	15.1	0.0833	0.0687	0.126	0.1711	0.1189	0.1094	0.2146		0.172263	0.168584	0.196627	0.204094	0.0985075	0.109535		0.0810811	0.0667752	0.0640863	0.126019	0.0794039		0.0650289	0.071911	0.0499709	0.0946761	0.0649594		0.0452962	0.0924292	0.0877193	0.088407	0.189993
	15.2	0.0835	0.0698	0.1273	0.171	0.1196	0.1099	0.2105		0.1751	0.169148	0.197368	0.203722	0.097951	0.108374		0.0799023	0.0677507	0.0617989	0.124173	0.0802757		0.0664511	0.0692521	0.0553291	0.094975	0.0659614		0.0452473	0.0920991	0.0888312	0.087156	0.185859
	15.3	0.0855	0.0721	0.1287	0.1726	0.1212	0.1095	0.2154		0.173105	0.170275	0.19767	0.205005	0.101856	0.108924		0.0813347	0.0650824	0.0614313	0.121701	0.0807025		0.0681737	0.0712307	0.0541642	0.0946372	0.0654725		0.0462671	0.0919325	0.0914316	0.0841316	0.186452
	15.4	0.0844	0.0697	0.1278	0.1724	0.1219	0.1095	0.2215		0.171961	0.169396	0.198654	0.207566	0.104552	0.106662		0.0793486	0.0668815	0.0595539	0.125183	0.0799467		0.0644817	0.0698776	0.0549133	0.0925829	0.0652709		0.0487548	0.0925317	0.0881743	0.0850354	0.19006
	15.5	0.0837	0.0714	0.1282	0.173	0.1227	0.1098	0.2236		0.172664	0.169137	0.200142	0.20647	0.101889	0.108888		0.0801805	0.0687433	0.0600253	0.126647	0.0801154		0.0648936	0.0705509	0.0554593	0.0954008	0.0635308		0.0466339	0.0892523	0.0896373	0.0840616	0.192152
	15.6	0.0863	0.0693	0.1284	0.1722	0.1232	0.1096	0.2196		0.172289	0.170151	0.198027	0.206251	0.104767	0.105435		0.0772443	0.0705851	0.0612202	0.130657	0.0806487		0.0635369	0.0740301	0.0538818	0.0952256	0.0627284		0.0472193	0.0881262	0.0863495	0.0869023	0.196477
	15.7	0.0867	0.0714	0.1297	0.1722	0.1228	0.1097	0.2205		0.174149	0.169401	0.196236	0.206122	0.103465	0.104802		0.0789291	0.0709125	0.0614147	0.127193	0.0807564		0.0666194	0.0731514	0.0553953	0.0938317	0.0645161		0.0461538	0.0903642	0.0894057	0.0865023	0.200954
	15.8	0.0865	0.0682	0.1279	0.1706	0.1231	0.1088	0.2134		0.172737	0.169091	0.195539	0.205567	0.104975	0.102804		0.0776161	0.0697922	0.0621685	0.130466	0.0803552		0.0644933	0.0719083	0.0530871	0.0930719	0.0668302		0.0476524	0.0899908	0.088341	0.0854629	0.210169
	15.9	0.0874	0.0696	0.1283	0.1712	0.1224	0.1079	0.2092		0.173521	0.168309	0.195721	0.205999	0.10084	0.102342		0.0803046	0.0717121	0.0615319	0.130909	0.0812127		0.0667377	0.0729783	0.0536332	0.0936437	0.0680272		0.0480365	0.0919488	0.0890026	0.0887029	0.209809
	16	0.0894	0.0683	0.1274	0.171	0.1219	0.1086	0.2145		0.174335	0.167704	0.194035	0.20496	0.099461	0.100738		0.0790746	0.071165	0.0637982	0.131218	0.0804851		0.0640255	0.0731707	0.0549828	0.0955863	0.069008		0.0497025	0.0926941	0.0862866	0.0876678	0.205303
	16.1	0.0887	0.0673	0.1274	0.1727	0.1222	0.1074	0.214		0.172216	0.169021	0.194072	0.206356	0.100783	0.0999357		0.0805671	0.0744653	0.0630021	0.134532	0.0802469		0.0656085	0.0742768	0.0543789	0.0939948	0.0644172		0.050717	0.0913659	0.0888546	0.0885067	0.207458
	16.2	0.0897	0.0666	0.1282	0.1732	0.1218	0.1077	0.213		0.174177	0.17008	0.194957	0.205958	0.097561	0.102473		0.0796277	0.0726936	0.0614443	0.129879	0.0808482		0.064903	0.0739147	0.0585534	0.0937092	0.0589307		0.0477851	0.0922796	0.0855533	0.0875209	0.20436
	16.3	0.0913	0.0673	0.1282	0.1724	0.1214	0.1097	0.2137		0.171897	0.170931	0.195537	0.205583	0.0973105	0.101449		0.0814232	0.072804	0.0626322	0.131876	0.0804242		0.0651789	0.0735524	0.0572738	0.0954748	0.0563035		0.0478018	0.0918228	0.0876656	0.0875365	0.20856
	16.4	0.0896	0.0697	0.1281	0.1719	0.1207	0.1086	0.2202		0.171053	0.172158	0.196825	0.202157	0.0931493	0.104214		0.0781037	0.0718626	0.0605163	0.123961	0.0794599		0.0660981	0.0748538	0.0577473	0.0935459	0.0588957		0.0470875	0.0939936	0.0862944	0.089404	0.211134
	16.5	0.0886	0.068	0.1278	0.1706	0.1197	0.1082	0.2163		0.173928	0.172377	0.196687	0.201875	0.0952616	0.103426		0.0791171	0.0700738	0.0618404	0.123024	0.0792035		0.0655796	0.0728761	0.0557135	0.0937827	0.0626536		0.0464385	0.0978509	0.0902601	0.0877847	0.212752
	16.6	0.0894	0.0715	0.1271	0.1702	0.1192	0.1084	0.2172		0.173867	0.173631	0.195996	0.202501	0.0950966	0.103294		0.0804481	0.0709796	0.0607723	0.122951	0.0798588		0.0656261	0.0712339	0.0574843	0.0949648	0.0660147		0.0474695	0.0954338	0.0922058	0.0889901	0.215818
	16.7	0.0918	0.0692	0.125	0.1697	0.1193	0.1084	0.2235		0.174885	0.175698	0.195045	0.202692	0.0928501	0.101781		0.0794679	0.0685864	0.061246	0.125601	0.0793826		0.0637394	0.0730183	0.0574843	0.0956092	0.0651106		0.0462509	0.0970252	0.0931174	0.0889255	0.209025
	16.8	0.0922	0.0716	0.1251	0.1708	0.1203	0.1097	0.2233		0.173023	0.176613	0.195539	0.202054	0.0975976	0.10177		0.0794837	0.0694444	0.0622626	0.131651	0.0788253		0.0671853	0.0712887	0.0539773	0.0945736	0.0618429		0.0484827	0.0947802	0.0936709	0.0855615	0.210457
	16.9	0.0933	0.0716	0.1272	0.1703	0.1214	0.1085	0.2168		0.172887	0.177694	0.19741	0.200668	0.100051	0.103839		0.0793489	0.0670508	0.0620791	0.125339	0.0790287		0.0662438	0.0695755	0.0550511	0.0936126	0.05886		0.0469729	0.0945637	0.0942727	0.0871166	0.207101
	17	0.0938	0.073	0.1292	0.1714	0.1215	0.1086	0.2214		0.175952	0.178496	0.198527	0.20342	0.103692	0.102347		0.0810811	0.0655824	0.0627624	0.129704	0.0781766		0.0675389	0.0703002	0.0519481	0.0937985	0.0568603		0.0454703	0.0959527	0.091047	0.0872565	0.206443
	17.1	0.0957	0.0754	0.1289	0.1713	0.1218	0.1091	0.2232		0.175309	0.178657	0.198671	0.20476	0.103968	0.104323		0.0787961	0.0640188	0.0609169	0.129183	0.0766351		0.067515	0.0680031	0.0553672	0.0935567	0.055794		0.0482471	0.0950864	0.0891139	0.0866206	0.206307
	17.2	0.0955	0.0734	0.1269	0.1726	0.1224	0.1095	0.2195		0.175992	0.179561	0.198747	0.20579	0.104282	0.103985		0.0801217	0.0636529	0.0600293	0.128581	0.0765508		0.0679817	0.0679497	0.0526316	0.0907925	0.0584975		0.0474377	0.0969504	0.0941476	0.0872211	0.204709
	17.3	0.0931	0.0746	0.1247	0.1726	0.1229	0.1107	0.2186		0.177094	0.178743	0.199583	0.20425	0.109137	0.105507		0.0771823	0.0643989	0.0608405	0.131126	0.0768386		0.0680224	0.0696576	0.0572562	0.0921221	0.0602336		0.0480803	0.0942883	0.0932722	0.0849779	0.206718
	17.4	0.0945	0.0704	0.1251	0.1736	0.1234	0.1093	0.2274		0.17591	0.178068	0.199791	0.204675	0.109399	0.107484		0.0778827	0.0636033	0.0608841	0.128495	0.076366		0.0658494	0.0685468	0.0542547	0.0918184	0.0606246		0.049827	0.0947416	0.094254	0.0864148	0.198986
	17.5	0.0958	0.0718	0.1243	0.1731	0.1238	0.1103	0.2274		0.177385	0.178898	0.20014	0.203882	0.112481	0.106793		0.0766129	0.065718	0.0629575	0.12749	0.0770582		0.0674157	0.0691676	0.0557135	0.0938062	0.0592503		0.0473393	0.0925508	0.0911367	0.0869043	0.202908
	17.6	0.0948	0.0721	0.1248	0.174	0.1251	0.1099	0.2275		0.179505	0.178368	0.200071	0.205394	0.112763	0.109113		0.0777254	0.064925	0.0615449	0.123588	0.0775654		0.0660608	0.0706755	0.0543909	0.0932443	0.0578759		0.0473884	0.0940751	0.0926854	0.0874601	0.208624
	17.7	0.0922	0.0729	0.1265	0.1731	0.1249	0.1088	0.2234		0.179986	0.178213	0.202684	0.205584	0.113544	0.108207		0.0762257	0.0676341	0.0614292	0.124918	0.0779535		0.0676666	0.0711772	0.0568054	0.0933882	0.0574645		0.0463347	0.0929603	0.0904977	0.0901867	0.208974
	17.8	0.0923	0.0734	0.1281	0.174	0.1242	0.1087	0.2222		0.181336	0.178406	0.201619	0.207984	0.114315	0.10996		0.0769231	0.0679813	0.0629575	0.126392	0.0780188		0.065534	0.0743058	0.0562114	0.0956656	0.0615021		0.0466805	0.0931174	0.094254	0.0871795	0.213368
	17.9	0.0927	0.0724	0.1281	0.1726	0.1243	0.1075	0.2173		0.181016	0.177395	0.204498	0.206803	0.112462	0.110156		0.0784971	0.0691089	0.0616538	0.121648	0.0778167		0.0644714	0.0743191	0.0556805	0.093726	0.0613095		0.0464556	0.0939052	0.0915529	0.086664	0.211313
	18	0.0903	0.0737	0.1285	0.1734	0.1232	0.1083	0.2191		0.18185	0.176673	0.203704	0.206408	0.115268	0.111659		0.0775168	0.071317	0.0621363	0.123279	0.07908		0.0652099	0.0735695	0.0564877	0.093742	0.0596659		0.0442142	0.0905813	0.0936709	0.0897894	0.209804
	18.1	0.0895	0.073	0.1282	0.1731	0.1231	0.108	0.2165		0.184637	0.176655	0.202562	0.205694	0.115112	0.11433		0.077748	0.069961	0.06077	0.121471	0.0781866		0.0639917	0.0765346	0.0550306	0.0920481	0.059988		0.0445904	0.0914003	0.0904955	0.0858165	0.216252
	18.2	0.0902	0.0747	0.1275	0.1737	0.1223	0.1084	0.2234		0.182807	0.175971	0.198969	0.205865	0.115463	0.111993		0.0766156	0.0724263	0.0596302	0.118766	0.0774109		0.066413	0.0760324	0.0562914	0.0918133	0.059317		0.041365	0.0899685	0.0933536	0.0869565	0.212945
	18.3	0.0909	0.0752	0.1277	0.1722	0.122	0.109	0.2202		0.183415	0.176628	0.200547	0.205413	0.117108	0.112282		0.076004	0.070856	0.0596798	0.119921	0.079143		0.0654495	0.0742459	0.0522552	0.091605	0.0612245		0.0388316	0.0903803	0.0929995	0.0864632	0.216041
	18.4	0.0902	0.0744	0.1267	0.1723	0.1219	0.1091	0.2188		0.184497	0.178237	0.199727	0.204205	0.11359	0.110877		0.0740986	0.0703388	0.058125	0.118721	0.078821		0.0667125	0.0744886	0.0540688	0.0915835	0.0622755		0.0416667	0.0889982	0.0942727	0.084818	0.209948
	18.5	0.09	0.0766	0.1267	0.1718	0.1219	0.1096	0.2165		0.182009	0.178221	0.203013	0.204775	0.115502	0.111613		0.0767196	0.0709861	0.0590437	0.122635	0.0784014		0.0659829	0.0733025	0.0517993	0.0939511	0.0615942		0.041638	0.0908686	0.0970036	0.0857805	0.210629
	18.6	0.0906	0.0751	0.1293	0.1724	0.1216	0.1081	0.2185		0.18348	0.178651	0.201365	0.204326	0.110383	0.113241		0.0748434	0.0708193	0.0574331	0.118293	0.0793547		0.0678718	0.0722008	0.055131	0.0944559	0.0630631		0.042239	0.0911111	0.0970724	0.0847195	0.203964
	18.7	0.0911	0.0788	0.1312	0.1712	0.1212	0.108	0.2226		0.183803	0.1794	0.204019	0.204699	0.109398	0.113168		0.0760369	0.0736054	0.0568534	0.118447	0.0799913		0.0692124	0.0722008	0.0546448	0.0968238	0.0651135		0.0434932	0.0922395	0.0958763	0.0846213	0.204997
	18.8	0.0889	0.0769	0.1332	0.1713	0.1219	0.1087	0.2278		0.18185	0.179297	0.202493	0.203185	0.113039	0.115899		0.0758372	0.0729194	0.0576685	0.123377	0.0805749		0.0694823	0.0701822	0.0531507	0.0952381	0.0682088		0.0416524	0.0946484	0.0981405	0.0872924	0.21181
	18.9	0.0876	0.0791	0.1346	0.1703	0.1217	0.1083	0.2292		0.183609	0.180258	0.202884	0.204219	0.113189	0.115259		0.0780328	0.073503	0.0570366	0.123449	0.0812282		0.0720109	0.0695686	0.0536105	0.0977405	0.0691299		0.0413393	0.0944987	0.0985044	0.0851966	0.210765
	19	0.0901	0.0781	0.1362	0.1714	0.1225	0.1097	0.2277		0.182456	0.181013	0.205154	0.204946	0.116928	0.115373		0.0760656	0.0722151	0.0587503	0.126467	0.0798347		0.071066	0.0711249	0.0536105	0.0976533	0.0673421		0.0416667	0.0978213	0.0961737	0.0868229	0.211414
	19.1	0.0927	0.0773	0.1369	0.1712	0.1228	0.1098	0.2262		0.181056	0.18056	0.209318	0.206679	0.114674	0.116508		0.0777778	0.0694232	0.0605362	0.120466	0.0791132		0.0709699	0.0706291	0.0585339	0.0975794	0.0664273		0.0413958	0.0972469	0.0976483	0.0888803	0.21039
	19.2	0.0918	0.0799	0.1373	0.1722	0.123	0.1097	0.2301		0.182706	0.181216	0.210472	0.207619	0.112186	0.113947		0.0758418	0.0709202	0.0617413	0.119537	0.0801219		0.0722689	0.0692308	0.0553122	0.0950101	0.068371		0.0422487	0.100311	0.0952864	0.0875772	0.219961
	19.3	0.0904	0.0769	0.1357	0.1719	0.1244	0.1103	0.2305		0.18018	0.18095	0.208404	0.208254	0.116234	0.114817		0.078329	0.071084	0.0654712	0.124524	0.0792403		0.0711648	0.0724138	0.0582738	0.0964736	0.067696		0.0421053	0.0996899	0.0922379	0.0883596	0.21805
	19.4	0.0898	0.0783	0.135	0.1728	0.125	0.1088	0.2291		0.180969	0.179868	0.208795	0.208864	0.114959	0.113943		0.0768728	0.0715554	0.0638785	0.123402	0.0809337		0.0730074	0.0714286	0.0568617	0.0958938	0.0658754		0.0410169	0.09797	0.0892678	0.0867229	0.222805
	19.5	0.0909	0.076	0.1329	0.1723	0.1258	0.1093	0.2304		0.183744	0.178346	0.209656	0.209582	0.113353	0.113517		0.0801702	0.0696555	0.0631491	0.12612	0.0827706		0.0714763	0.0704117	0.0600109	0.0976036	0.0670257		0.0430947	0.0969298	0.0949304	0.0848948	0.220771
	19.6	0.0903	0.0741	0.1338	0.1737	0.1252	0.1087	0.2309		0.182355	0.177742	0.210847	0.209471	0.113397	0.113556		0.0780281	0.0703224	0.06302	0.126607	0.0823171		0.072024	0.0717316	0.0569723	0.100175	0.0679785		0.0430363	0.0955081	0.0937346	0.0874192	0.222661
	19.7	0.09	0.0754	0.1331	0.1733	0.1251	0.1074	0.2249		0.183716	0.17865	0.207503	0.208691	0.112542	0.111406		0.078425	0.0723936	0.0621105	0.127495	0.0826248		0.0730412	0.0697764	0.0546537	0.100924	0.0656805		0.0431386	0.0981675	0.0915805	0.0874525	0.221561
	19.8	0.0903	0.0741	0.1345	0.1742	0.1249	0.1083	0.2293		0.18702	0.179555	0.207884	0.210186	0.114395	0.112822		0.0755082	0.0715198	0.0634987	0.132818	0.0810398		0.0715236	0.069151	0.0559783	0.100771	0.0654588		0.0423873	0.0958005	0.0887137	0.0863446	0.22149
	19.9	0.0931	0.0751	0.1342	0.1732	0.1242	0.108	0.2339		0.185056	0.179322	0.205902	0.210267	0.113495	0.112966		0.0769478	0.0711916	0.0630836	0.129845	0.0795107		0.0725699	0.0698656	0.0558266	0.100248	0.0645161		0.0400679	0.0969432	0.0918972	0.0862134	0.222076
	20	0.0929	0.0747	0.1352	0.1742	0.1239	0.1087	0.2314		0.183631	0.178202	0.207438	0.210815	0.115348	0.113303		0.0745262	0.0682281	0.0636401	0.129094	0.079223		0.0709291	0.0685561	0.0573283	0.102015	0.0627934		0.0414402	0.0974225	0.0902403	0.084507	0.219287
	20.1	0.0903	0.0757	0.1348	0.1748	0.1232	0.1102	0.232		0.185456	0.177548	0.205294	0.209641	0.117675	0.112807		0.077589	0.0686673	0.0653663	0.128517	0.0783159		0.0719041	0.0699007	0.0548387	0.10102	0.0594118		0.042244	0.0977312	0.0919371	0.0832697	0.218254
	20.2	0.089	0.0755	0.137	0.174	0.1236	0.1094	0.2329		0.184402	0.176931	0.203623	0.208475	0.116802	0.111044		0.0764045	0.0672418	0.0634065	0.123883	0.0782817		0.0722572	0.0665901	0.0562099	0.103157	0.0608747		0.0420767	0.09869	0.0892065	0.0855288	0.217075
	20.3	0.0895	0.0727	0.1368	0.1736	0.1234	0.109	0.2263		0.183673	0.176131	0.203864	0.207964	0.119503	0.113377		0.0793854	0.0668862	0.0632101	0.129987	0.0785808		0.0707641	0.0665392	0.0567452	0.101758	0.0603044		0.0433164	0.0961706	0.0894711	0.0834604	0.222075
	20.4	0.0904	0.0735	0.1393	0.1722	0.1231	0.1077	0.2306		0.184329	0.177261	0.205154	0.203825	0.118684	0.11369		0.0778098	0.067998	0.0617896	0.129761	0.0795134		0.0735196	0.0665138	0.0553781	0.100867	0.0612717		0.0436253	0.096495	0.0901883	0.0826384	0.220226
	20.5	0.0889	0.0714	0.1386	0.1721	0.1238	0.1068	0.2293		0.182038	0.178979	0.20891	0.203971	0.119367	0.115622		0.0800128	0.0683933	0.0599917	0.130799	0.0792961		0.0724299	0.0649599	0.0577231	0.0970537	0.0595989		0.04147	0.0957539	0.0920398	0.0853474	0.226326
	20.6	0.0895	0.073	0.1369	0.1708	0.124	0.1078	0.2262		0.181162	0.179361	0.209106	0.205827	0.121835	0.11534		0.0778558	0.0700477	0.0619689	0.133548	0.0780774		0.0730731	0.0668449	0.0539818	0.098316	0.062788		0.0411745	0.0959378	0.0920336	0.0847076	0.225981
	20.7	0.0893	0.0712	0.1378	0.1704	0.1241	0.1073	0.2328		0.182193	0.179939	0.211126	0.209241	0.119581	0.116422		0.0803714	0.0682448	0.0618257	0.129487	0.0769231		0.0734952	0.0668194	0.0572641	0.0969891	0.0657061		0.0387075	0.0971503	0.0943676	0.0857999	0.227609
	20.8	0.0898	0.0728	0.1368	0.1696	0.1231	0.107	0.2325		0.181381	0.180517	0.210315	0.210645	0.120476	0.116959		0.0783248	0.0695565	0.0623967	0.131798	0.0768062		0.0719973	0.0699007	0.0539112	0.0973146	0.0643852		0.0386036	0.0947459	0.0933661	0.0873786	0.226175
	20.9	0.0878	0.0755	0.1371	0.1713	0.1231	0.1069	0.2247		0.180636	0.178633	0.210191	0.209458	0.117202	0.114269		0.0810897	0.0667843	0.0616114	0.130241	0.0753038		0.0748097	0.0702621	0.0509721	0.0969174	0.0627542		0.0416107	0.0964686	0.0946341	0.0881041	0.227756
	21	0.0868	0.0764	0.1368	0.1729	0.1239	0.1067	0.2273		0.181911	0.177784	0.208249	0.206999	0.11571	0.115827		0.0783248	0.0684449	0.0616016	0.129665	0.0752665		0.0729927	0.0693707	0.0540682	0.0979813	0.0627566		0.040789	0.0949914	0.094294	0.089896	0.222003
	21.1	0.0851	0.0768	0.1372	0.1735	0.1246	0.1075	0.2193		0.178983	0.178582	0.208684	0.206361	0.113031	0.115044		0.0798212	0.0673367	0.062283	0.135272	0.0770403		0.0729028	0.0714826	0.0546793	0.0990659	0.0624264		0.0392548	0.0961455	0.0913043	0.0934823	0.22346
	21.2	0.0868	0.0741	0.1342	0.1738	0.124	0.1087	0.2184		0.178837	0.177759	0.208515	0.207641	0.109259	0.117247		0.0777103	0.0707831	0.0608108	0.134047	0.0779418		0.0739145	0.0688747	0.0584856	0.0989443	0.0638675		0.0387931	0.0961872	0.0922401	0.0920706	0.224918
	21.3	0.0888	0.0752	0.1333	0.1728	0.1233	0.1089	0.2174		0.180195	0.178129	0.207692	0.206381	0.109182	0.115226		0.0797957	0.0689569	0.0617284	0.133923	0.0777056		0.0732673	0.0713481	0.057232	0.0994094	0.0629042		0.0364963	0.0958963	0.0906875	0.0933983	0.22449
	21.4	0.0872	0.0743	0.1328	0.1734	0.1232	0.1102	0.2122		0.181052	0.178931	0.208821	0.204533	0.104545	0.117077		0.0788633	0.0698373	0.0607746	0.137996	0.078822		0.0751483	0.0696629	0.0572023	0.0988201	0.0615836		0.037442	0.0985733	0.0929095	0.0961467	0.225955
	21.5	0.087	0.0764	0.135	0.1722	0.1227	0.1105	0.2103		0.179912	0.179197	0.207402	0.20354	0.108231	0.116642		0.0813657	0.0677371	0.062603	0.135849	0.078325		0.0746861	0.0702804	0.0580311	0.100123	0.0628272		0.0415973	0.0968021	0.0908647	0.0944238	0.220703
	21.6	0.0889	0.0756	0.1338	0.1721	0.1225	0.1104	0.2168		0.18111	0.178602	0.210053	0.20452	0.107502	0.117526		0.0786123	0.0699599	0.0620633	0.137193	0.0795061		0.0745628	0.0695327	0.057971	0.0986778	0.0638792		0.0426382	0.0990443	0.0929893	0.0934025	0.224005
	21.7	0.0904	0.0754	0.134	0.1717	0.1223	0.1108	0.2137		0.180617	0.17828	0.208112	0.206724	0.11106	0.11474		0.0803571	0.0688878	0.0606185	0.136677	0.0797838		0.0747694	0.068708	0.0589757	0.099461	0.0636574		0.0439853	0.0974026	0.0926735	0.0951499	0.218251
	21.8	0.0894	0.0729	0.1347	0.1701	0.1226	0.1098	0.217		0.18	0.177953	0.20893	0.206588	0.110181	0.114261		0.0804707	0.0702149	0.0597259	0.134422	0.0796632		0.0739274	0.0704173	0.0554692	0.099388	0.0635104		0.0465116	0.0954861	0.0953771	0.0918819	0.220945
	21.9	0.0871	0.0762	0.1351	0.1708	0.1217	0.1089	0.2215		0.181541	0.179325	0.208444	0.209164	0.113572	0.112533		0.0814508	0.0685444	0.0592441	0.137586	0.080673		0.0758075	0.0688108	0.0580612	0.100098	0.0633923		0.047952	0.0969277	0.0932162	0.093669	0.21875
	22	0.0866	0.0763	0.1364	0.1706	0.1218	0.1098	0.2212		0.179453	0.181087	0.210193	0.210978	0.110061	0.113043		0.0807631	0.071624	0.0620012	0.137672	0.0802935		0.0757326	0.0705176	0.0576428	0.101247	0.0647359		0.0476667	0.0965786	0.0969638	0.096225	0.220607
	22.1	0.0873	0.0765	0.1344	0.1734	0.1219	0.1095	0.2204		0.177545	0.182392	0.212446	0.212275	0.111427	0.112209		0.0796572	0.0718369	0.0627185	0.137072	0.0798791		0.0748768	0.0685907	0.0577022	0.100317	0.0619021		0.0484626	0.0963699	0.0945615	0.0955202	0.222011
	22.2	0.0895	0.0733	0.1356	0.1747	0.1223	0.1099	0.2193		0.178318	0.18295	0.210963	0.21022	0.110322	0.112635		0.0799746	0.0713401	0.0647216	0.14162	0.0807841		0.0768225	0.0712946	0.0619515	0.0999757	0.0585256		0.047047	0.0985307	0.0951684	0.0932547	0.218946
	22.3	0.089	0.0747	0.1373	0.1745	0.1231	0.1107	0.2205		0.177283	0.18261	0.212091	0.206684	0.110109	0.110562		0.0795204	0.0698193	0.0618346	0.140037	0.0799656		0.0751708	0.0727136	0.0609504	0.0979444	0.0576271		0.0472074	0.0985307	0.092233	0.0936233	0.222642
	22.4	0.0883	0.0751	0.1389	0.1748	0.1234	0.11	0.2225		0.176669	0.183607	0.20964	0.205757	0.109212	0.111821		0.0793352	0.0702101	0.0604765	0.137615	0.0797849		0.0741218	0.0705487	0.0637306	0.100073	0.061294		0.0466733	0.101563	0.093359	0.0906755	0.221244
	22.5	0.0902	0.0768	0.1385	0.1745	0.1243	0.1099	0.2245		0.177104	0.184436	0.209471	0.204301	0.108491	0.111562		0.0772116	0.0693485	0.0581774	0.138718	0.081285		0.0741811	0.0716151	0.0630491	0.100656	0.0586907		0.0445398	0.0989107	0.0919153	0.0884503	0.223197
	22.6	0.0926	0.0746	0.1398	0.1753	0.1244	0.1109	0.2229		0.176054	0.185629	0.208773	0.205441	0.110218	0.113328		0.0785047	0.0685742	0.059329	0.137995	0.0813376		0.0724591	0.0692737	0.0607621	0.102464	0.0579955		0.0439524	0.0968164	0.0933141	0.0861818	0.216233
	22.7	0.0919	0.0754	0.1407	0.1747	0.1249	0.1103	0.2228		0.175598	0.186245	0.210579	0.208163	0.110586	0.114369		0.0788408	0.0690927	0.0585216	0.142415	0.0800259		0.0741573	0.0713489	0.0620195	0.103852	0.0584598		0.045048	0.097593	0.0910834	0.0851219	0.219603
	22.8	0.0908	0.0762	0.1409	0.175	0.124	0.11	0.2184		0.17798	0.184985	0.212492	0.210262	0.113722	0.115441		0.0802239	0.0692534	0.0598027	0.142505	0.0803879		0.0734824	0.0702602	0.0591837	0.103893	0.0595506		0.0444297	0.0979449	0.0894309	0.0867031	0.215166
	22.9	0.0926	0.0761	0.1423	0.1748	0.1247	0.1103	0.2114		0.177763	0.185739	0.211971	0.21313	0.111888	0.115774		0.0792815	0.0705506	0.0590527	0.140732	0.0790267		0.0717703	0.0694909	0.0594872	0.103532	0.0597676		0.0448207	0.0986469	0.0888361	0.0922012	0.2168
	23	0.0913	0.0745	0.1414	0.1746	0.1242	0.1095	0.2079		0.177305	0.187883	0.214639	0.214312	0.113626	0.114294		0.0821196	0.0705333	0.0602656	0.143389	0.0782123		0.0740859	0.0705533	0.0575244	0.100385	0.0591487		0.0466511	0.0967043	0.0909948	0.0936015	0.215965
	23.1	0.0897	0.0748	0.1428	0.1759	0.1235	0.1087	0.2103		0.178777	0.188213	0.21372	0.216393	0.111521	0.115516		0.0798514	0.0724138	0.0587276	0.139592	0.0797335		0.074133	0.0687477	0.0573183	0.101086	0.0581074		0.045621	0.0978355	0.0925838	0.0953599	0.213707
	23.2	0.0899	0.0733	0.144	0.177	0.1232	0.108	0.21		0.17649	0.188827	0.213509	0.217635	0.113825	0.116239		0.0816832	0.0704433	0.0589435	0.140297	0.0811625		0.0728603	0.070182	0.0606996	0.0990817	0.0570953		0.0463488	0.100173	0.0929119	0.0974808	0.220063
	23.3	0.0909	0.074	0.1469	0.1777	0.1219	0.1072	0.2086		0.176272	0.189324	0.21232	0.216654	0.112702	0.117446		0.0806302	0.0730089	0.059291	0.14021	0.0818475		0.0738383	0.0698022	0.0587629	0.0996613	0.0604064		0.0485534	0.0992631	0.0976901	0.0959651	0.221239
	23.4	0.0889	0.0721	0.1447	0.1765	0.1221	0.109	0.2124		0.176471	0.189663	0.208008	0.215996	0.113814	0.118032		0.0840776	0.0722031	0.0596954	0.141884	0.0817597		0.0730159	0.0698282	0.0601233	0.1014	0.0601093		0.046373	0.100348	0.0955353	0.0940666	0.225847
	23.5	0.0887	0.0713	0.1431	0.1764	0.1214	0.1101	0.2084		0.175421	0.190178	0.209546	0.21377	0.11101	0.120011		0.0841845	0.0722536	0.0616731	0.144362	0.0802747		0.0761421	0.0702804	0.0610883	0.102626	0.0565832		0.0457839	0.100782	0.0977587	0.094143	0.220506
	23.6	0.09	0.0694	0.1431	0.1756	0.1215	0.1091	0.2056		0.176669	0.189101	0.209646	0.21549	0.114311	0.117864		0.086458	0.0708333	0.0601719	0.141345	0.0789191		0.0749052	0.0675121	0.0595483	0.102966	0.0574398		0.0475248	0.10026	0.0949217	0.0911701	0.216249
	23.7	0.0875	0.0723	0.1442	0.1759	0.1222	0.1092	0.2056		0.177104	0.188264	0.210133	0.217375	0.114644	0.120675		0.0853168	0.0723571	0.0610031	0.144279	0.0783055		0.0736177	0.069068	0.0642013	0.101351	0.0584061		0.0451996	0.101556	0.0952381	0.0920863	0.215244
	23.8	0.0854	0.073	0.1462	0.176	0.123	0.1099	0.2087		0.177185	0.188272	0.208805	0.217116	0.11385	0.121212		0.0860415	0.0730034	0.0600041	0.141791	0.077728		0.0747398	0.0680297	0.0621788	0.101859	0.0618785		0.0454995	0.100129	0.0927786	0.0935819	0.214242
	23.9	0.0864	0.0769	0.1473	0.176	0.1235	0.1092	0.2091		0.178571	0.186879	0.21015	0.218879	0.112795	0.123032		0.0852115	0.072549	0.0613121	0.142591	0.0765132		0.071947	0.0677587	0.061956	0.100577	0.0607735		0.0455295	0.0997849	0.0973025	0.0935588	0.220561
	24	0.086	0.0758	0.1496	0.1767	0.1238	0.1094	0.2107		0.177583	0.18664	0.21092	0.219229	0.110571	0.120619		0.0822044	0.0739558	0.0587757	0.144981	0.0761681		0.0739103	0.0693771	0.06298	0.100169	0.0573319		0.0448356	0.102366	0.0978417	0.0966114	0.21442
	24.1	0.0846	0.0757	0.1495	0.1754	0.1255	0.1094	0.2092		0.177322	0.186313	0.209514	0.217643	0.112137	0.12022		0.0819521	0.0742562	0.0588713	0.142945	0.0768574		0.0733481	0.0679792	0.0616016	0.100697	0.0575342		0.0444003	0.099742	0.095351	0.0951009	0.217172
	24.2	0.0854	0.0724	0.1496	0.1763	0.1257	0.1088	0.2108		0.175151	0.186359	0.2113	0.217278	0.109075	0.117982		0.0808913	0.075388	0.0586088	0.14531	0.0759386		0.0737008	0.0676525	0.0610883	0.0991142	0.060274		0.0456048	0.0990566	0.0934272	0.0957179	0.21764
	24.3	0.0873	0.0739	0.1496	0.1763	0.1253	0.1097	0.2159		0.173476	0.186326	0.208741	0.216257	0.109761	0.119041		0.0830281	0.0743577	0.0592278	0.142244	0.0765295		0.0733396	0.065161	0.0622108	0.101124	0.0626362		0.0446724	0.0994854	0.0925151	0.0978769	0.21869
	24.4	0.0874	0.0737	0.1482	0.1775	0.1256	0.1097	0.2176		0.175409	0.186556	0.208633	0.216106	0.109294	0.119202		0.0813776	0.0763906	0.0601656	0.141278	0.0780051		0.0714961	0.0628001	0.0610883	0.10074	0.060969		0.0451228	0.0997859	0.0953271	0.0982659	0.220178
	24.5	0.0871	0.0756	0.1494	0.1773	0.1259	0.1089	0.2112		0.175017	0.187659	0.20896	0.215253	0.110064	0.119428		0.0821668	0.0747155	0.0597135	0.135398	0.0759548		0.0734089	0.0643967	0.0617662	0.101435	0.0614799		0.0451103	0.103774	0.0931212	0.0998192	0.213063
	24.6	0.0871	0.0736	0.1494	0.1785	0.1254	0.1097	0.206		0.176823	0.187562	0.208565	0.21597	0.109013	0.119821		0.081459	0.0753645	0.0613806	0.134545	0.0756572		0.0726362	0.0623846	0.0579858	0.101723	0.0599455		0.0457086	0.102433	0.0957747	0.0980818	0.212083
	24.7	0.086	0.0772	0.1524	0.178	0.126	0.1114	0.207		0.175689	0.188367	0.208347	0.217198	0.109208	0.117794		0.0822209	0.0737725	0.0598754	0.132969	0.0769724		0.0741664	0.0638141	0.057868	0.102232	0.06		0.0463968	0.104113	0.0951036	0.0976225	0.212273
	24.8	0.0848	0.0757	0.1546	0.1765	0.1254	0.1118	0.2068		0.175689	0.188765	0.204148	0.218138	0.113167	0.119844		0.0806794	0.0730143	0.0605089	0.132029	0.0773339		0.0720273	0.0665189	0.0593306	0.105086	0.062635		0.043851	0.105625	0.0960637	0.0971922	0.215087
	24.9	0.0862	0.0764	0.1546	0.1757	0.1259	0.1128	0.2047		0.177542	0.188224	0.204232	0.220648	0.112931	0.119765		0.0814095	0.0719902	0.0580581	0.136945	0.0775807		0.0744085	0.0661493	0.0591233	0.105479	0.0631068		0.0441754	0.104676	0.0956399	0.0967974	0.219436
	25	0.087	0.0718	0.1553	0.1754	0.1259	0.1146	0.2082		0.176217	0.188338	0.203449	0.221936	0.117495	0.119689		0.0814411	0.0700809	0.0586699	0.135614	0.0781717		0.0726934	0.0663962	0.0614125	0.105922	0.0604425		0.0430388	0.103375	0.0997658	0.0987831	0.217884
	25.1	0.0871	0.0709	0.1544	0.1762	0.1253	0.1132	0.2115		0.17649	0.18788	0.208039	0.222038	0.11709	0.117112		0.0793364	0.0703604	0.0606244	0.135893	0.0787788		0.0737527	0.0645398	0.0599692	0.106246	0.0583153		0.0436482	0.10276	0.0973451	0.0972372	0.221656
	25.2	0.088	0.0717	0.1558	0.1763	0.1252	0.1123	0.2103		0.176198	0.187218	0.207019	0.222816	0.119914	0.118132		0.0792407	0.0685841	0.0600443	0.133863	0.0777446		0.0724683	0.0649065	0.057554	0.10486	0.0601504		0.0462541	0.101443	0.0948396	0.0982014	0.220317
	25.3	0.09	0.0729	0.1541	0.1778	0.1243	0.1119	0.2098		0.176568	0.186496	0.207813	0.223903	0.117395	0.118523		0.0778515	0.071411	0.0603309	0.134228	0.0770544		0.0728682	0.0654479	0.0611621	0.105502	0.0589812		0.0447036	0.102369	0.0968343	0.094964	0.221447
	25.4	0.0884	0.0742	0.1531	0.1772	0.1247	0.1119	0.2126		0.176588	0.186345	0.206654	0.225092	0.117872	0.118574		0.0801088	0.0694207	0.0578979	0.13833	0.0765622		0.0731103	0.0643745	0.0580222	0.103176	0.0566239		0.0454103	0.10118	0.098829	0.0959198	0.223985
	25.5	0.0879	0.0748	0.1515	0.178	0.126	0.1117	0.2138		0.175509	0.188618	0.209579	0.224945	0.117224	0.119205		0.0792499	0.0698072	0.0587286	0.138015	0.0763815		0.0720273	0.0657895	0.0575177	0.102075	0.0562099		0.0447471	0.0995361	0.1	0.0954917	0.219144
	25.6	0.0899	0.0766	0.1499	0.1774	0.1263	0.1125	0.2148		0.177021	0.188969	0.209392	0.226026	0.1169	0.119304		0.0796992	0.0692176	0.0583956	0.142944	0.0759062		0.073534	0.066691	0.0591806	0.10265	0.0542842		0.0441272	0.101437	0.0994862	0.0982206	0.219801
	25.7	0.0901	0.0732	0.1499	0.1777	0.1263	0.1126	0.2168		0.174477	0.190034	0.213109	0.227781	0.119239	0.120465		0.0773613	0.0692008	0.0607345	0.140108	0.0762006		0.0730198	0.0676118	0.0559194	0.103374	0.0536378		0.0437035	0.101566	0.100282	0.0979694	0.213235
	25.8	0.0897	0.0748	0.1488	0.1778	0.1263	0.1135	0.2114		0.174014	0.190181	0.212939	0.227165	0.116751	0.119544		0.0785607	0.0701967	0.0609535	0.138158	0.0751815		0.0752457	0.0694897	0.0573152	0.104798	0.056872		0.0429587	0.101351	0.0978824	0.0969805	0.217125
	25.9	0.0888	0.073	0.1482	0.1784	0.1248	0.1133	0.212		0.174992	0.189539	0.215264	0.227081	0.118622	0.122642		0.0773365	0.0694075	0.0602652	0.138856	0.075693		0.0751303	0.0696662	0.0547189	0.102576	0.056872		0.0434503	0.10371	0.102273	0.1	0.219111
	26	0.0907	0.0751	0.1465	0.1794	0.1241	0.1129	0.2141		0.172334	0.189752	0.213545	0.226608	0.117218	0.122477		0.0793319	0.0704739	0.0609535	0.137664	0.0774303		0.0777439	0.0706225	0.0544728	0.102211	0.0553214		0.0401671	0.100925	0.101896	0.0980184	0.215554
	26.1	0.0914	0.0726	0.1474	0.1802	0.1241	0.1139	0.2202		0.173426	0.189163	0.21293	0.224396	0.117622	0.123823		0.0786182	0.0690749	0.0596985	0.145075	0.07761		0.0760803	0.0729927	0.056028	0.102917	0.0573248		0.0399356	0.103361	0.102273	0.0991853	0.214682
	26.2	0.0908	0.0733	0.1476	0.1807	0.124	0.1136	0.2205		0.172697	0.188465	0.209703	0.22206	0.118284	0.122744		0.0807122	0.0717073	0.0603933	0.144053	0.0770864		0.0752884	0.071298	0.0533932	0.101374	0.0570523		0.0397801	0.105396	0.0983452	0.0964324	0.214595
	26.3	0.0899	0.0725	0.1494	0.1798	0.1242	0.1136	0.2214		0.17476	0.189201	0.208175	0.219276	0.117826	0.122404		0.0814507	0.0729927	0.0574249	0.141408	0.0768904		0.0750988	0.0703097	0.0540675	0.102157	0.0581395		0.0410339	0.104509	0.0979284	0.0990449	0.219331
	26.4	0.0894	0.0723	0.1484	0.1807	0.1237	0.114	0.2239		0.176217	0.18966	0.206875	0.220066	0.120018	0.124723		0.0822447	0.0725514	0.0562954	0.141836	0.0773987		0.0759417	0.0705455	0.0543747	0.101583	0.0587613		0.0421493	0.105773	0.0999062	0.100035	0.218789
	26.5	0.0879	0.0716	0.1482	0.1794	0.1238	0.1128	0.2213		0.173999	0.190382	0.210222	0.220386	0.117881	0.124205		0.0826422	0.0731649	0.0568434	0.141317	0.0783055		0.0759647	0.0697168	0.0570585	0.0998819	0.0590406		0.0411576	0.105175	0.1	0.098796	0.22291
	26.6	0.087	0.0719	0.1479	0.1796	0.1231	0.1137	0.219		0.174288	0.190062	0.209213	0.221998	0.122267	0.126214		0.0822972	0.0724254	0.057091	0.145171	0.0788967		0.0749621	0.0722323	0.0555283	0.0999765	0.0601901		0.0429171	0.106857	0.0951724	0.0984768	0.230817
	26.7	0.0865	0.0742	0.1481	0.1789	0.1219	0.1131	0.2213		0.173784	0.190022	0.208984	0.221124	0.122247	0.126149		0.0823981	0.0745013	0.0589185	0.145024	0.0789081		0.0756609	0.0733479	0.056696	0.0995763	0.0589474		0.0422581	0.107686	0.0951501	0.0984071	0.224149
	26.8	0.085	0.0714	0.1487	0.1795	0.1219	0.1135	0.2206		0.17295	0.190882	0.208599	0.223219	0.118865	0.126694		0.0810411	0.0729017	0.0580905	0.145959	0.0769395		0.0735472	0.0749457	0.0592233	0.101623	0.0586991		0.0408754	0.10493	0.0956322	0.101167	0.220234
	26.9	0.0821	0.0745	0.1511	0.1791	0.1215	0.1147	0.2153		0.17688	0.191142	0.209022	0.223235	0.120705	0.125895		0.0835548	0.0718907	0.0586817	0.146547	0.076383		0.0749245	0.0773701	0.0558795	0.101507	0.0614082		0.0411179	0.107008	0.093432	0.0981703	0.222497
	27	0.0805	0.0751	0.1517	0.1811	0.1214	0.1145	0.2128		0.175166	0.191953	0.207213	0.22323	0.120018	0.125963		0.0817647	0.0693614	0.0585278	0.143114	0.0768088		0.073716	0.0753896	0.0591946	0.101299	0.0614645		0.0384123	0.105307	0.0946445	0.0971009	0.22517
	27.1	0.0813	0.0779	0.1534	0.1813	0.1228	0.1153	0.2167		0.175904	0.192388	0.20799	0.222323	0.121897	0.126884		0.0824985	0.0688501	0.0584103	0.144658	0.07614		0.075106	0.075615	0.0569066	0.103718	0.0583512		0.0385233	0.105461	0.0901943	0.0968531	0.232544
	27.2	0.0818	0.0751	0.1526	0.1822	0.1238	0.1148	0.2149		0.17735	0.191869	0.208704	0.22158	0.118711	0.125412		0.0803887	0.0715996	0.0598153	0.142685	0.0743329		0.0747352	0.0764791	0.0608273	0.103071	0.05624		0.0395371	0.107173	0.0905312	0.0954879	0.228464
	27.3	0.0806	0.0755	0.1538	0.182	0.1252	0.1152	0.2084		0.175868	0.193117	0.210393	0.220652	0.117596	0.126339		0.0820059	0.0709847	0.0589888	0.141646	0.0735263		0.0739958	0.0740474	0.0591659	0.102797	0.0560897		0.0387448	0.107366	0.0876788	0.0980461	0.230526
	27.4	0.0804	0.074	0.1545	0.1837	0.1249	0.1146	0.2085		0.1783	0.193283	0.211697	0.21883	0.12031	0.125069		0.0798703	0.0719219	0.060212	0.144586	0.0742303		0.0736621	0.0757303	0.0623782	0.101695	0.0572337		0.0393526	0.109167	0.091954	0.0965157	0.231063
	27.5	0.0809	0.0716	0.1574	0.184	0.1244	0.1139	0.2118		0.178808	0.192602	0.210593	0.219454	0.120137	0.125584		0.0808975	0.0692363	0.060024	0.139157	0.0745355		0.0719209	0.0776454	0.0614634	0.100382	0.0593176		0.0380831	0.105897	0.0903697	0.0978487	0.226153
	27.6	0.0813	0.0731	0.1559	0.185	0.1241	0.1146	0.2117		0.176082	0.193065	0.210193	0.21949	0.121122	0.124553		0.0801538	0.0679012	0.0607271	0.140372	0.0748414		0.072282	0.075594	0.0627144	0.102405	0.0605112		0.0403047	0.107571	0.0945637	0.0975779	0.225746
	27.7	0.0795	0.0713	0.1561	0.1846	0.1231	0.1141	0.2095		0.178583	0.193374	0.209908	0.221122	0.119169	0.12272		0.0800591	0.0675676	0.061753	0.139218	0.0758985		0.071131	0.0745787	0.0609337	0.102284	0.0616114		0.0402663	0.107202	0.0921113	0.095601	0.224299
	27.8	0.0775	0.074	0.1566	0.1852	0.1235	0.115	0.2103		0.177493	0.194044	0.211697	0.2221	0.119189	0.122783		0.079056	0.0668405	0.0598683	0.136203	0.0759467		0.072343	0.0743654	0.0601281	0.104662	0.0633914		0.0378549	0.109917	0.0932785	0.0953206	0.224922
	27.9	0.0782	0.0732	0.1588	0.1848	0.1231	0.1151	0.2097		0.176895	0.194306	0.212691	0.223252	0.121186	0.120618		0.0780516	0.0679129	0.0611633	0.139684	0.0760432		0.0710253	0.0721429	0.0628402	0.103596	0.0646348		0.0391661	0.107705	0.0937357	0.0940111	0.224629
	28	0.0792	0.0741	0.1566	0.1856	0.1232	0.1144	0.2039		0.177668	0.194083	0.213738	0.222162	0.123615	0.120044		0.0787701	0.0661469	0.0600601	0.134694	0.0758153		0.0705357	0.073995	0.0616067	0.10367	0.0674624		0.0402281	0.106639	0.0925332	0.0957038	0.223181
	28.1	0.0785	0.0737	0.1565	0.1861	0.1235	0.115	0.2028		0.176451	0.194475	0.213338	0.22347	0.125534	0.118616		0.079101	0.0677366	0.0601082	0.132593	0.0757191		0.0714286	0.0746374	0.0645957	0.104862	0.064149		0.0395534	0.106683	0.0947802	0.0973638	0.225108
	28.2	0.0789	0.0753	0.1553	0.1871	0.1242	0.1134	0.2061		0.177472	0.194015	0.213321	0.222926	0.123247	0.119015		0.0804564	0.0706689	0.0612613	0.137002	0.0756232		0.0723861	0.0726693	0.0618557	0.10434	0.0608875		0.0404716	0.105809	0.0953467	0.098661	0.219618
	28.3	0.0801	0.0745	0.1573	0.1871	0.1263	0.114	0.2017		0.179085	0.192424	0.211104	0.223347	0.125954	0.12		0.078655	0.0711752	0.0595548	0.134346	0.0757384		0.0730404	0.0735869	0.0648012	0.103749	0.0588235		0.0385596	0.107438	0.0944774	0.101642	0.224339
	28.4	0.0814	0.0735	0.1564	0.1863	0.1264	0.1136	0.2014		0.179445	0.191862	0.212283	0.221542	0.130195	0.119857		0.0809468	0.0733491	0.0603327	0.136178	0.0764532		0.0702847	0.0728571	0.0609337	0.101436	0.0639505		0.0385842	0.10633	0.0906593	0.0989927	0.221201
	28.5	0.0807	0.0762	0.1577	0.1867	0.1266	0.1137	0.2044		0.181015	0.190989	0.214376	0.221901	0.12841	0.121403		0.0792166	0.0723204	0.0604121	0.139412	0.0753367		0.0705431	0.0716846	0.062316	0.103343	0.0652174		0.0403329	0.110191	0.0921533	0.0980936	0.217786
	28.6	0.0794	0.075	0.1574	0.1878	0.1271	0.1143	0.2046		0.181938	0.190127	0.214467	0.221439	0.128506	0.121951		0.0797313	0.0718831	0.060012	0.137668	0.0761785		0.0692807	0.0711986	0.060472	0.102709	0.0635003		0.0392595	0.109549	0.0899591	0.0966184	0.215496
	28.7	0.0804	0.0752	0.1578	0.1872	0.1275	0.1139	0.1995		0.181401	0.190371	0.214581	0.222042	0.123328	0.125308		0.0773497	0.0717647	0.0597967	0.141101	0.0774248		0.0691583	0.0709169	0.0596869	0.103124	0.0624355		0.0400127	0.108858	0.0929809	0.0959092	0.215236
	28.8	0.0825	0.0728	0.1564	0.187	0.1273	0.1152	0.2009		0.183867	0.189309	0.21138	0.221621	0.122543	0.127416		0.0804665	0.0724227	0.0584493	0.140012	0.0774248		0.0698767	0.0682143	0.0603237	0.102996	0.0673575		0.0404679	0.105567	0.0919017	0.0985964	0.218921
	28.9	0.0824	0.0711	0.1562	0.1863	0.1249	0.1152	0.2065		0.182648	0.189215	0.210476	0.219701	0.121921	0.125984		0.0790548	0.0738034	0.0593372	0.141681	0.0778128		0.0690162	0.0686833	0.0572968	0.104196	0.0638961		0.0389325	0.105393	0.0944343	0.0979452	0.216184
	29	0.0827	0.0704	0.1559	0.1864	0.1243	0.1148	0.2042		0.18167	0.18981	0.207702	0.220263	0.119297	0.126316		0.0802217	0.0717468	0.0595593	0.142606	0.0786375		0.0698972	0.0675436	0.0607545	0.102941	0.0620797		0.0398119	0.107216	0.0922374	0.0994819	0.219335
	29.1	0.0837	0.0706	0.1584	0.186	0.1236	0.1142	0.2052		0.184555	0.189533	0.208255	0.220784	0.12074	0.123786		0.0784257	0.0712611	0.059761	0.141108	0.0772306		0.0688534	0.0652945	0.0610537	0.103942	0.0647815		0.0398494	0.105761	0.0937216	0.0992736	0.210905
	29.2	0.085	0.0731	0.1582	0.1848	0.1244	0.1125	0.2108		0.183901	0.189686	0.20799	0.222779	0.119882	0.125135		0.0801516	0.0726717	0.0621895	0.143772	0.0772469		0.0682826	0.0676157	0.0612745	0.103197	0.0645823		0.0386307	0.107231	0.0922592	0.0971409	0.211025
	29.3	0.0846	0.0726	0.1604	0.1836	0.1248	0.1124	0.2115		0.18378	0.190226	0.210393	0.221271	0.121417	0.125034		0.0792683	0.0726204	0.0612083	0.144259	0.0772794		0.0682826	0.0660243	0.0591977	0.102438	0.0604508		0.0384977	0.10509	0.0958352	0.0978037	0.20865
	29.4	0.0848	0.0752	0.1612	0.184	0.1243	0.1115	0.207		0.184726	0.19003	0.20956	0.221886	0.121798	0.122869		0.0801859	0.0732849	0.0611718	0.142036	0.0764693		0.0672368	0.0652174	0.0596285	0.101936	0.0603889		0.0365854	0.105521	0.0966162	0.0954499	0.212103
	29.5	0.0845	0.0727	0.1626	0.1844	0.1239	0.1115	0.207		0.183507	0.191302	0.213219	0.222738	0.116981	0.12345		0.0795818	0.072148	0.0614592	0.138778	0.077053		0.0687113	0.0671403	0.0606654	0.102725	0.0584016		0.0352354	0.104941	0.0991552	0.0958576	0.212766
	29.6	0.0853	0.0725	0.1604	0.1848	0.1235	0.1141	0.2044		0.184847	0.193007	0.214446	0.224785	0.115385	0.122049		0.0820244	0.0735432	0.0599921	0.135166	0.076728		0.0678466	0.0656494	0.0601875	0.103167	0.057565		0.0363467	0.104429	0.0968598	0.0988332	0.219162
	29.7	0.0843	0.0734	0.1588	0.1849	0.1234	0.1142	0.2029		0.18613	0.193402	0.217615	0.227787	0.114157	0.122826		0.0805839	0.0732627	0.0595356	0.135057	0.0781415		0.0689145	0.0642756	0.064261	0.102318	0.0642202		0.0358255	0.10388	0.0990231	0.096951	0.21781
	29.8	0.0835	0.0731	0.1575	0.1853	0.1244	0.1154	0.2067		0.184786	0.194559	0.218609	0.227862	0.111786	0.123188		0.0808845	0.0725047	0.0574324	0.13801	0.0802196		0.0707938	0.0655271	0.0629336	0.103893	0.0662589		0.036284	0.102668	0.0980392	0.0970277	0.219309
	29.9	0.0822	0.0773	0.1569	0.1865	0.126	0.1157	0.2023		0.185439	0.195658	0.221547	0.22814	0.115918	0.123181		0.0788634	0.0730047	0.058448	0.135525	0.0798904		0.0694444	0.0641483	0.0669975	0.104534	0.0664962		0.0377358	0.104689	0.101164	0.0959184	0.219871
	30	0.0826	0.0756	0.1569	0.1878	0.1277	0.1155	0.2063		0.186153	0.196151	0.221053	0.22908	0.115841	0.123714		0.0800347	0.0707757	0.0601713	0.134174	0.0799327		0.0712807	0.0658363	0.0646914	0.106278	0.067788		0.0373158	0.103364	0.0976806	0.0942692	0.220588
	30.1	0.0831	0.0786	0.1561	0.1898	0.1286	0.1162	0.2104		0.185826	0.196893	0.224365	0.23156	0.117961	0.122322		0.0794203	0.0721143	0.0588703	0.136728	0.079698		0.0706474	0.0669039	0.0639135	0.105052	0.0659229		0.0386895	0.106374	0.0981786	0.096324	0.222813
	30.2	0.0831	0.079	0.1559	0.19	0.1293	0.1161	0.208		0.18705	0.196451	0.222938	0.23027	0.11721	0.122294		0.0809316	0.0710446	0.060119	0.137479	0.0791352		0.0708988	0.0663591	0.0654617	0.106805	0.0631896		0.0397269	0.108097	0.0935569	0.09662	0.224746
	30.3	0.0816	0.077	0.1552	0.1911	0.1285	0.1167	0.2071		0.188766	0.195625	0.224404	0.230313	0.116694	0.119644		0.0793697	0.0734266	0.0599444	0.138267	0.0799413		0.0709409	0.0670688	0.0639961	0.106328	0.0639476		0.0385692	0.105625	0.0941804	0.0967852	0.229899
	30.4	0.0811	0.0777	0.1576	0.1905	0.1278	0.118	0.2048		0.187724	0.195709	0.22411	0.230507	0.119534	0.119925		0.0813103	0.0727738	0.0588235	0.139508	0.0784231		0.0694855	0.0649627	0.0651003	0.107703	0.0648567		0.0393873	0.105963	0.0900981	0.0944426	0.22944
	30.5	0.0821	0.0749	0.1587	0.1909	0.128	0.1179	0.2074		0.189525	0.195189	0.224457	0.230036	0.116819	0.12114		0.0791849	0.0719758	0.0598172	0.136854	0.0773585		0.0710077	0.0656548	0.0605469	0.10438	0.0661282		0.039638	0.105221	0.0939177	0.0923233	0.228894
	30.6	0.0825	0.0761	0.1614	0.1905	0.1291	0.1197	0.2104		0.189712	0.194753	0.224028	0.23138	0.118231	0.120812		0.0806967	0.070403	0.0601429	0.136132	0.0778267		0.0703562	0.0654238	0.0590532	0.105447	0.0671378		0.0397496	0.107867	0.0934287	0.0964912	0.224746
	30.7	0.0816	0.0726	0.161	0.192	0.1297	0.1199	0.2096		0.188216	0.195661	0.220746	0.231351	0.119852	0.122696		0.0800696	0.0702728	0.0615446	0.136979	0.0776495		0.0698291	0.0649807	0.0583658	0.104811	0.0683198		0.0419143	0.106591	0.0964558	0.0942761	0.224806
	30.8	0.0818	0.0751	0.1626	0.1921	0.1292	0.1183	0.2105		0.188274	0.195309	0.220334	0.231252	0.119145	0.12381		0.0814257	0.0714947	0.0602219	0.13914	0.0776007		0.0702528	0.0662693	0.057739	0.105251	0.0657301		0.0409375	0.106547	0.0947038	0.0944351	0.225209
	30.9	0.0816	0.0763	0.1624	0.193	0.1293	0.1192	0.206		0.188575	0.194369	0.22012	0.230479	0.119902	0.127495		0.080814	0.0713624	0.0591728	0.14221	0.0770519		0.0688948	0.0652174	0.0610761	0.104443	0.0641926		0.040625	0.107461	0.0961538	0.0954791	0.225941
	31	0.0817	0.0791	0.1627	0.1931	0.1297	0.1197	0.2034		0.186852	0.194513	0.221102	0.230686	0.116525	0.125999		0.0822196	0.0721243	0.0600553	0.141884	0.0760209		0.0693069	0.0673448	0.0601358	0.103866	0.0658291		0.0426199	0.103948	0.0953437	0.0921628	0.227628
	31.1	0.0804	0.0772	0.1621	0.1922	0.1298	0.121	0.2089		0.187055	0.193126	0.22005	0.23197	0.115198	0.127399		0.0795125	0.0711793	0.0599724	0.141156	0.0763103		0.0689154	0.066107	0.0626518	0.105962	0.0660615		0.0420986	0.105116	0.0963323	0.0910317	0.224086
	31.2	0.0803	0.0767	0.1621	0.1926	0.1303	0.1231	0.2089		0.188312	0.191663	0.222926	0.234142	0.11254	0.126273		0.0800929	0.0723761	0.0614139	0.14044	0.0768425		0.0685449	0.0666667	0.0601358	0.106893	0.0644034		0.0407396	0.103159	0.0956599	0.0941613	0.224806
	31.3	0.081	0.075	0.1613	0.1912	0.1311	0.1221	0.2138		0.188673	0.191513	0.221413	0.237349	0.11523	0.128737		0.0775687	0.0719758	0.0598731	0.136646	0.0767461		0.0699971	0.0664348	0.057971	0.107474	0.0657043		0.0403756	0.104317	0.097561	0.0938555	0.219684
	31.4	0.0836	0.0743	0.1617	0.1917	0.1308	0.1221	0.2125		0.188918	0.191596	0.223559	0.236056	0.117837	0.126452		0.0799536	0.0731028	0.0606121	0.132097	0.076521		0.0688753	0.064863	0.0597879	0.106152	0.0644202		0.0396503	0.10499	0.0972901	0.0938446	0.222934
	31.5	0.0843	0.0747	0.1627	0.1916	0.1305	0.1215	0.2114		0.189828	0.191663	0.221063	0.237022	0.118458	0.125202		0.0789474	0.0728032	0.0601549	0.137056	0.0749111		0.0695048	0.0683641	0.0566219	0.107639	0.066271		0.0397621	0.102941	0.102268	0.0936556	0.220537
	31.6	0.0841	0.0759	0.162	0.1919	0.129	0.1208	0.2141		0.188514	0.192287	0.219597	0.236899	0.120634	0.123032		0.0801615	0.0729792	0.0596867	0.136415	0.0749738		0.0691951	0.0666667	0.056829	0.105871	0.0682155		0.042333	0.103285	0.100803	0.0928907	0.220923
	31.7	0.084	0.0762	0.1626	0.1926	0.1287	0.1207	0.2114		0.18841	0.192412	0.217268	0.237024	0.121237	0.122719		0.0792051	0.071445	0.0613861	0.133146	0.0767296		0.0690153	0.0670605	0.0571701	0.107118	0.0684524		0.0402389	0.102645	0.1	0.0927662	0.219569
	31.8	0.0858	0.0772	0.1614	0.1922	0.1292	0.1201	0.208		0.187621	0.191394	0.217595	0.23722	0.123879	0.12083		0.0815623	0.0710835	0.0608765	0.139731	0.0772136		0.0703736	0.0656706	0.0568182	0.107325	0.0637982		0.0396725	0.103845	0.0976253	0.0915493	0.216579
	31.9	0.0898	0.0771	0.1619	0.193	0.1287	0.1196	0.2098		0.185889	0.191057	0.217323	0.236055	0.123271	0.120672		0.0802878	0.0710999	0.0620416	0.13822	0.076794		0.070537	0.0665742	0.0580462	0.107564	0.063893		0.041903	0.10629	0.0989969	0.0911528	0.217956
	32	0.0907	0.0772	0.1609	0.1918	0.1287	0.1202	0.2075		0.186331	0.191573	0.215606	0.237852	0.125204	0.120617		0.0810499	0.0721364	0.06078	0.135802	0.0766974		0.0720721	0.0672646	0.0579915	0.10847	0.0678554		0.0420194	0.104887	0.0970832	0.0938967	0.215092
	32.1	0.0902	0.0762	0.1613	0.1915	0.1283	0.1193	0.2087		0.18827	0.189774	0.218078	0.237739	0.122258	0.120146		0.0795618	0.0706559	0.0618925	0.138316	0.0761825		0.0739017	0.0662297	0.0601504	0.106295	0.0671308		0.042333	0.104365	0.0978261	0.0918811	0.22043
	32.2	0.0896	0.0786	0.1614	0.1912	0.1282	0.1198	0.2096		0.186205	0.188363	0.217543	0.236466	0.120843	0.12073		0.0813383	0.0713464	0.0605639	0.136766	0.0771321		0.071532	0.0674699	0.0579369	0.107572	0.0672269		0.0434099	0.102848	0.0974225	0.0933423	0.216696
	32.3	0.0904	0.0785	0.162	0.1902	0.1283	0.1212	0.2064		0.185534	0.188396	0.218325	0.237863	0.116213	0.121362		0.0795748	0.0701149	0.0628719	0.134106	0.0781119		0.0730223	0.0663002	0.0568876	0.105747	0.0672228		0.0414443	0.103162	0.0955276	0.0946805	0.217799
	32.4	0.0896	0.0776	0.1624	0.1905	0.1277	0.12	0.2074		0.186062	0.187703	0.217049	0.237829	0.1193	0.124382		0.0791284	0.0713794	0.0610143	0.131796	0.07665		0.073107	0.0674003	0.0586304	0.106847	0.0651751		0.0403882	0.104372	0.0915767	0.0935928	0.218404
	32.5	0.0882	0.0749	0.1638	0.1895	0.1276	0.1189	0.2044		0.184432	0.186658	0.218085	0.236557	0.116978	0.125		0.0788262	0.0709351	0.0611639	0.128445	0.0762482		0.0734611	0.0668044	0.0569948	0.106765	0.0656615		0.0412758	0.103625	0.0926724	0.0946805	0.221567
	32.6	0.0866	0.075	0.165	0.1895	0.1272	0.1191	0.2044		0.183779	0.186475	0.217255	0.234412	0.119067	0.125195		0.0786517	0.0738271	0.059802	0.131057	0.07734		0.0730647	0.0666206	0.0588235	0.107717	0.0666991		0.0417582	0.105762	0.0941278	0.0965471	0.225427
	32.7	0.0883	0.0726	0.1625	0.1891	0.1272	0.1193	0.2086		0.183126	0.186425	0.218506	0.231435	0.117812	0.124314		0.0799192	0.0731484	0.060978	0.130171	0.0777245		0.0723798	0.0677732	0.0606488	0.10693	0.0656934		0.040363	0.105034	0.0935065	0.0957519	0.222419
	32.8	0.0879	0.0726	0.1613	0.1889	0.127	0.1195	0.21		0.182109	0.186498	0.217093	0.22742	0.120032	0.124869		0.0784766	0.0737686	0.0616845	0.128501	0.0789474		0.0731637	0.0653301	0.0597366	0.104502	0.0642202		0.0426791	0.103927	0.0941935	0.098145	0.221053
	32.9	0.0879	0.0711	0.1615	0.1891	0.1273	0.1199	0.2091		0.181556	0.188067	0.21874	0.224604	0.118765	0.125984		0.0793103	0.0713469	0.0621413	0.130077	0.0800251		0.0717373	0.0662297	0.0603933	0.105457	0.0638809		0.0411001	0.105222	0.0939914	0.0982834	0.214953
	33	0.0889	0.074	0.1632	0.1888	0.1276	0.1196	0.2119		0.184685	0.187991	0.222608	0.225743	0.116883	0.128306		0.0775194	0.0721484	0.0632811	0.128838	0.0789969		0.0717579	0.0646048	0.0570627	0.104478	0.0641455		0.0387812	0.103353	0.0935498	0.0974548	0.217113
	33.1	0.0886	0.0735	0.1622	0.1894	0.1276	0.1195	0.209		0.18546	0.187619	0.220644	0.225233	0.115942	0.127301		0.0795195	0.071592	0.0626239	0.132458	0.0779031		0.0732622	0.0645933	0.058851	0.104829	0.0646406		0.0404536	0.104848	0.0940171	0.0984975	0.219314
	33.2	0.0874	0.0753	0.1621	0.1892	0.1285	0.1192	0.2083		0.185604	0.189295	0.222013	0.225754	0.116371	0.128428		0.0779555	0.0728144	0.0633886	0.130077	0.0777105		0.0737634	0.0661213	0.0587413	0.10389	0.0622568		0.0408853	0.104265	0.0972996	0.0973658	0.213956
	33.3	0.0889	0.0739	0.1632	0.1897	0.1282	0.119	0.2128		0.184779	0.188904	0.221594	0.224951	0.118765	0.126746		0.0792474	0.0719178	0.0616263	0.131838	0.0772443		0.0739994	0.0646362	0.0564366	0.103409	0.0606357		0.0401111	0.10217	0.0965934	0.0966232	0.216294
	33.4	0.09	0.0762	0.1631	0.19	0.1285	0.1187	0.2118		0.182931	0.189021	0.222744	0.226483	0.116785	0.128692		0.0762472	0.0724539	0.062266	0.130268	0.0770355		0.0755043	0.0646682	0.0583022	0.105348	0.062349		0.0417827	0.103953	0.0981067	0.0981636	0.216743
	33.5	0.0882	0.075	0.165	0.1909	0.1286	0.1181	0.212		0.184635	0.188886	0.222292	0.229883	0.117973	0.129365		0.0776424	0.0711192	0.0603669	0.130577	0.0781283		0.0743945	0.0630054	0.0572093	0.106075	0.0622904		0.0424806	0.102837	0.0959966	0.0986622	0.224739
	33.6	0.0882	0.076	0.1647	0.191	0.1286	0.1166	0.2111		0.182612	0.188016	0.222083	0.229771	0.11441	0.131257		0.0777305	0.0723112	0.0611122	0.132787	0.0775664		0.075275	0.0622058	0.0587961	0.108114	0.0620821		0.0430207	0.102594	0.0969828	0.0963533	0.223829
	33.7	0.0905	0.0743	0.1657	0.1905	0.1296	0.1161	0.2071		0.181143	0.188674	0.219794	0.229455	0.11695	0.128818		0.0797963	0.073913	0.0612005	0.129721	0.0763279		0.0741384	0.0635935	0.0587687	0.108575	0.0655502		0.043318	0.103922	0.0951356	0.0966555	0.220173
	33.8	0.0896	0.0761	0.164	0.1914	0.13	0.1169	0.2063		0.183793	0.188674	0.21704	0.230451	0.115596	0.128605		0.079626	0.0757957	0.0629302	0.132636	0.0752194		0.0749129	0.0631933	0.0572626	0.109024	0.0688336		0.0424557	0.102393	0.096788	0.0934268	0.219862
	33.9	0.0884	0.0732	0.1642	0.191	0.1307	0.1162	0.2089		0.182911	0.18848	0.218828	0.232926	0.116225	0.128742		0.0792164	0.0753378	0.0625369	0.128697	0.0741127		0.076254	0.0656345	0.0593181	0.108909	0.0664436		0.0425988	0.101888	0.0966921	0.0942077	0.219091
	34	0.0883	0.0742	0.1665	0.1911	0.1309	0.1174	0.2034		0.18368	0.188656	0.217893	0.236724	0.114086	0.129997		0.0786867	0.074685	0.062096	0.129457	0.0739737		0.0753405	0.065408	0.0594291	0.109698	0.0645315		0.0455805	0.0995688	0.101143	0.0943019	0.222478
	34.1	0.0882	0.0733	0.1671	0.1904	0.1312	0.1174	0.2		0.181611	0.188116	0.216559	0.237227	0.112741	0.128602		0.0774011	0.075588	0.0623041	0.127203	0.0755935		0.07588	0.0647118	0.0597851	0.11149	0.0676835		0.0432499	0.0983928	0.100634	0.093108	0.220622
	34.2	0.0875	0.0749	0.1674	0.1914	0.1303	0.1175	0.2073		0.181199	0.18885	0.213387	0.235868	0.113919	0.126569		0.0785031	0.0740909	0.0605465	0.129373	0.0753696		0.0738391	0.06606	0.0635811	0.109673	0.0705434		0.0419236	0.101808	0.100424	0.0936877	0.215262
	34.3	0.088	0.0726	0.1666	0.1916	0.1299	0.1184	0.2066		0.184885	0.18804	0.213559	0.233748	0.112847	0.125863		0.076426	0.0755445	0.0608201	0.127303	0.075401		0.0739781	0.0645161	0.0630252	0.108893	0.0691615		0.0415896	0.101856	0.0987342	0.0926667	0.211212
	34.4	0.087	0.074	0.1669	0.1926	0.1305	0.1186	0.205		0.184705	0.187652	0.218108	0.232554	0.114697	0.125896		0.0781777	0.0728837	0.0607843	0.12381	0.0767947		0.0734447	0.0653924	0.0641386	0.108028	0.0704492		0.0411169	0.101621	0.0948783	0.093823	0.206412
	34.5	0.0861	0.0731	0.1669	0.1929	0.1308	0.1188	0.2073		0.187601	0.187677	0.2201	0.233315	0.11249	0.129161		0.0764689	0.0731707	0.0629412	0.12766	0.0775016		0.0719816	0.0651085	0.0654118	0.108016	0.0735502		0.0420632	0.102918	0.0961781	0.0953177	0.211658
	34.6	0.086	0.0741	0.1662	0.1933	0.1313	0.1195	0.2006		0.188838	0.18729	0.221806	0.232316	0.113266	0.129333		0.076555	0.0735627	0.0620595	0.126046	0.0770355		0.0734706	0.0635452	0.0624706	0.109611	0.0723404		0.0420762	0.102362	0.0955387	0.094	0.210317
	34.7	0.0878	0.0729	0.1657	0.194	0.1306	0.119	0.1986		0.189102	0.188306	0.221495	0.231224	0.11272	0.131635		0.0745219	0.0746437	0.0613846	0.129412	0.0775485		0.0721414	0.0663317	0.0632318	0.110197	0.0726415		0.0440271	0.105201	0.0968976	0.0978624	0.209117
	34.8	0.0874	0.0744	0.1639	0.1939	0.1311	0.1184	0.198		0.191344	0.187626	0.224138	0.231749	0.111679	0.128583		0.074986	0.0737483	0.0604752	0.126816	0.0795668		0.0745076	0.0663761	0.0636109	0.110554	0.074683		0.0433313	0.105037	0.095704	0.0979673	0.211571
	34.9	0.0872	0.0741	0.164	0.1948	0.1303	0.1192	0.1937		0.189224	0.187845	0.225086	0.232425	0.111068	0.12846		0.0745186	0.0749097	0.0592854	0.127506	0.0790514		0.0733238	0.066443	0.0603528	0.108651	0.0771734		0.0418076	0.103785	0.0942275	0.1007	0.210915
	35	0.0889	0.075	0.1642	0.1951	0.131	0.1201	0.1885		0.189705	0.187996	0.225827	0.234302	0.111502	0.126661		0.0754244	0.0754632	0.0605584	0.124793	0.0786797		0.0745927	0.0676264	0.0623845	0.108502	0.0755679		0.0441447	0.104687	0.0926396	0.0982292	0.214043
	35.1	0.0906	0.0749	0.166	0.1962	0.1305	0.1207	0.1943		0.187197	0.189003	0.225396	0.234809	0.11384	0.126371		0.0752212	0.0743335	0.0590435	0.12011	0.0792797		0.0714694	0.0657939	0.0623269	0.108194	0.0717925		0.042625	0.104069	0.0954603	0.0977644	0.21207
	35.2	0.091	0.073	0.1655	0.1952	0.13	0.1209	0.1931		0.186452	0.190127	0.223988	0.234199	0.112022	0.12766		0.0746269	0.0747283	0.0593087	0.123757	0.0782896		0.0726594	0.0665099	0.0617796	0.106276	0.0715613		0.0425076	0.101207	0.0981725	0.0961603	0.212036
	35.3	0.0922	0.072	0.164	0.1961	0.1296	0.12	0.1937		0.18932	0.188807	0.224642	0.234873	0.114319	0.127867		0.0759003	0.073226	0.058708	0.123958	0.0776539		0.0708934	0.0670034	0.0627017	0.106106	0.0722611		0.0415521	0.101978	0.0985916	0.094922	0.216216
	35.4	0.0938	0.0715	0.1632	0.1951	0.1295	0.1195	0.1988		0.189347	0.189226	0.226509	0.23353	0.113237	0.126512		0.0759003	0.0753905	0.0582924	0.12812	0.0786912		0.0707071	0.0662162	0.0612057	0.104518	0.0703635		0.0415267	0.0996139	0.0964987	0.094859	0.213758
	35.5	0.0919	0.0735	0.1631	0.1948	0.129	0.1206	0.1975		0.192182	0.188494	0.227627	0.234107	0.113362	0.119853		0.0783499	0.0759809	0.0564153	0.125758	0.0794606		0.0695202	0.0667341	0.060495	0.105191	0.0719963		0.0423963	0.0990712	0.0931122	0.0934486	0.215096
	35.6	0.0909	0.0717	0.165	0.1941	0.129	0.12	0.2004		0.192897	0.187669	0.225564	0.232708	0.109775	0.118431		0.0776029	0.0775862	0.0562745	0.124794	0.0802073		0.070977	0.0643314	0.0613636	0.105035	0.0730337		0.0404072	0.103542	0.0941227	0.0953016	0.209184
	35.7	0.0924	0.0732	0.1665	0.1928	0.1286	0.12	0.1986		0.193874	0.187221	0.227087	0.231662	0.108401	0.117082		0.0799559	0.0772707	0.0571988	0.126437	0.0806051		0.0710398	0.0643965	0.0608261	0.106223	0.0741784		0.0416538	0.101483	0.0938166	0.0941255	0.205272
	35.8	0.0913	0.0711	0.1676	0.1921	0.1281	0.121	0.1948		0.195226	0.186409	0.22603	0.234179	0.109903	0.117541		0.0797682	0.0779806	0.0556967	0.123423	0.0800166		0.070568	0.0649526	0.0633484	0.108256	0.0703963		0.0389451	0.0993352	0.0945657	0.0953488	0.210704
	35.9	0.0904	0.0739	0.1661	0.1921	0.1294	0.1204	0.1912		0.193591	0.186528	0.22959	0.235105	0.108003	0.116327		0.0808499	0.0777027	0.0576622	0.126506	0.0788218		0.071858	0.0649087	0.0598829	0.106785	0.0689013		0.0380018	0.100896	0.0933504	0.0926845	0.211419
	36	0.0901	0.0722	0.1658	0.1926	0.1292	0.1207	0.1928		0.195098	0.186638	0.227655	0.237337	0.111327	0.114695		0.0803301	0.0746972	0.0571988	0.125275	0.0783745		0.0717348	0.0668016	0.0626691	0.107094	0.0717593		0.0380018	0.100195	0.0918281	0.0940284	0.214895
	36.1	0.0909	0.0749	0.1645	0.1922	0.1304	0.1216	0.1959		0.194426	0.186461	0.226878	0.239368	0.111412	0.113943		0.0805388	0.0746302	0.057991	0.125689	0.077879		0.0732194	0.0674992	0.0634849	0.107524	0.0731371		0.037128	0.100469	0.090795	0.0931534	0.217169
	36.2	0.0907	0.0725	0.1642	0.1918	0.1306	0.1202	0.1958		0.193051	0.18562	0.225666	0.237728	0.113047	0.113555		0.0772603	0.0741155	0.0591949	0.122584	0.0760802		0.072	0.0659489	0.0621062	0.106339	0.0708086		0.0379437	0.099454	0.0905316	0.0938426	0.211913
	36.3	0.0916	0.076	0.1656	0.1905	0.1311	0.1204	0.1963		0.194299	0.186683	0.22788	0.235115	0.112764	0.1168		0.0772814	0.0770261	0.0594957	0.120861	0.075067		0.0744863	0.067808	0.0640216	0.107402	0.0679745		0.0381796	0.0980545	0.0890183	0.0949097	0.213295
	36.4	0.0923	0.0749	0.1652	0.1909	0.1313	0.1199	0.1992		0.193167	0.188384	0.224977	0.232958	0.111243	0.116917		0.0763107	0.0761161	0.0626104	0.124655	0.0763674		0.0736722	0.0663317	0.0621902	0.106673	0.0684619		0.0393413	0.1	0.0871387	0.0934426	0.215197
	36.5	0.0927	0.0762	0.1655	0.1908	0.131	0.12	0.1982		0.19377	0.189488	0.227584	0.23392	0.114929	0.120135		0.0767965	0.0754084	0.0612125	0.123196	0.0768913		0.0749074	0.0646783	0.064589	0.106706	0.0727356		0.0391437	0.0982972	0.0871036	0.0937909	0.217719
	36.6	0.0911	0.0736	0.165	0.1918	0.132	0.1214	0.1963		0.192799	0.191432	0.227287	0.232771	0.114489	0.120762		0.0775578	0.0743636	0.0604396	0.121262	0.0763027		0.0733238	0.0663984	0.0627823	0.107588	0.0749425		0.0382966	0.0985698	0.0869012	0.0929247	0.218589
	36.7	0.0897	0.0734	0.165	0.1911	0.1323	0.1209	0.1986		0.191767	0.192142	0.226227	0.233613	0.114555	0.123787		0.0780259	0.0748102	0.0593187	0.123128	0.0767322		0.0735672	0.0651085	0.0653448	0.105869	0.0748737		0.0412816	0.098062	0.0869748	0.095176	0.214819
	36.8	0.0895	0.0741	0.1665	0.1929	0.1322	0.1209	0.1928		0.193748	0.191724	0.225356	0.231152	0.112106	0.124377		0.0791644	0.0764588	0.058812	0.123068	0.0784517		0.073136	0.0662671	0.0644725	0.106877	0.0734411		0.041564	0.0990291	0.0889635	0.0950521	0.217919
	36.9	0.0892	0.0756	0.1682	0.1922	0.1315	0.121	0.1885		0.190802	0.191555	0.231106	0.230756	0.110596	0.125164		0.0781464	0.0749833	0.0597367	0.129721	0.0778629		0.0722994	0.0675541	0.062978	0.106143	0.0750115		0.0416411	0.100077	0.0945776	0.0942289	0.219314
	37	0.0878	0.0784	0.1672	0.1927	0.132	0.1216	0.1913		0.189902	0.190738	0.231608	0.232194	0.112308	0.127962		0.079825	0.0761693	0.0588004	0.12766	0.0781347		0.0734256	0.0661569	0.0617674	0.107062	0.0740911		0.0410959	0.0983038	0.0931599	0.0942596	0.212016
	37.1	0.0858	0.0771	0.1667	0.1914	0.1311	0.1233	0.1939		0.19026	0.191113	0.232868	0.232989	0.113114	0.129058		0.0780181	0.0750056	0.0603499	0.125609	0.0787402		0.0715292	0.0675316	0.0615106	0.108096	0.0700549		0.0402316	0.1	0.0977759	0.0940869	0.216092
	37.2	0.0877	0.0771	0.1665	0.1922	0.1312	0.1222	0.1947		0.188618	0.191044	0.231316	0.231083	0.114603	0.13016		0.0783133	0.0772484	0.0609207	0.128386	0.0782609		0.0725126	0.068475	0.0621342	0.106522	0.070087		0.0416793	0.0995755	0.0954374	0.0992792	0.21347
	37.3	0.0877	0.076	0.1666	0.1914	0.1319	0.1216	0.1993		0.190492	0.190399	0.229751	0.229993	0.111794	0.128071		0.0766484	0.07759	0.0614121	0.129259	0.0773526		0.0713684	0.0665788	0.0602789	0.107239	0.0711989		0.0416793	0.100814	0.0953576	0.0990489	0.213068
	37.4	0.0872	0.0781	0.1655	0.1917	0.1323	0.12	0.2016		0.191004	0.191117	0.22768	0.228865	0.113251	0.128252		0.0785773	0.0775366	0.0632094	0.133297	0.0766846		0.0720315	0.0686016	0.0635916	0.105664	0.0713959		0.0416667	0.100889	0.0937631	0.09842	0.216799
	37.5	0.0871	0.0754	0.1654	0.191	0.133	0.1205	0.1988		0.191004	0.190789	0.226836	0.22886	0.115975	0.128471		0.0779791	0.077381	0.0617549	0.129771	0.0770343		0.0733427	0.0682268	0.0609046	0.105075	0.0713959		0.0418321	0.0993045	0.0969366	0.0974884	0.212874
	37.6	0.0878	0.0768	0.1635	0.1914	0.132	0.1209	0.1963		0.193171	0.190585	0.223798	0.229948	0.114767	0.128999		0.0784637	0.0760582	0.060878	0.1284	0.0765422		0.073782	0.0695364	0.0612975	0.104391	0.0710358		0.0404412	0.100619	0.0969089	0.0963895	0.21207
	37.7	0.0869	0.0743	0.1613	0.1911	0.1321	0.1201	0.2013		0.191019	0.190686	0.222222	0.231581	0.114504	0.132134		0.0771554	0.0764472	0.0578271	0.130601	0.0754639		0.0735211	0.0719973	0.056545	0.103518	0.0708698		0.0419473	0.100658	0.0994176	0.0993377	0.210112
	37.8	0.0877	0.0736	0.1618	0.1913	0.133	0.1215	0.2015		0.190616	0.189611	0.225069	0.232879	0.113619	0.132938		0.0764366	0.0752712	0.057115	0.124524	0.076558		0.0722316	0.07112	0.0583259	0.10405	0.0710005		0.0414887	0.102793	0.0982587	0.0983498	0.212036
	37.9	0.088	0.0716	0.1616	0.191	0.1338	0.1208	0.2014		0.191683	0.190864	0.224296	0.231664	0.116494	0.133282		0.0760121	0.0752545	0.0583301	0.125136	0.0774793		0.0738557	0.0725699	0.0567628	0.10141	0.0680871		0.043769	0.100155	0.0979424	0.099111	0.213964
	38	0.0891	0.0715	0.162	0.1912	0.1344	0.1213	0.2016		0.190507	0.191609	0.226484	0.23162	0.117828	0.12999		0.0763717	0.0750166	0.0573099	0.125407	0.0774313		0.0724881	0.0745033	0.0583	0.101676	0.0667285		0.0452338	0.100423	0.0995868	0.09652	0.210288
	38.1	0.0881	0.0726	0.1628	0.192	0.1348	0.1214	0.2044		0.19111	0.191609	0.228378	0.230605	0.117327	0.129857		0.0793256	0.0744751	0.0582372	0.123044	0.0775578		0.073981	0.0733642	0.0573843	0.102209	0.0695733		0.0439158	0.0995771	0.0994176	0.095675	0.213356
	38.2	0.0877	0.0721	0.1636	0.1925	0.1353	0.1214	0.1965		0.190753	0.192868	0.230532	0.232641	0.118585	0.129923		0.0794483	0.0757876	0.0587776	0.126214	0.0770499		0.0728993	0.0730337	0.057461	0.104441	0.069735		0.0450807	0.100499	0.097763	0.0979297	0.212706
	38.3	0.0877	0.0755	0.1634	0.1929	0.1347	0.1223	0.195		0.19111	0.193294	0.229639	0.232673	0.11726	0.126728		0.0814978	0.0751929	0.0593652	0.119699	0.0769073		0.0719444	0.0746956	0.059322	0.105616	0.0697999		0.0437823	0.0999234	0.0938272	0.0974325	0.210467
	38.4	0.0892	0.0751	0.1644	0.1936	0.134	0.121	0.1945		0.194653	0.193837	0.230229	0.231772	0.117466	0.126537		0.0799781	0.0769401	0.0606061	0.120022	0.0774923		0.073652	0.0723922	0.0585344	0.104945	0.0728972		0.0439527	0.099044	0.0947712	0.100231	0.213723
	38.5	0.088	0.0779	0.1639	0.1941	0.1336	0.121	0.1961		0.194971	0.195307	0.22893	0.230148	0.115986	0.125575		0.0808964	0.0766681	0.0575875	0.121245	0.0779835		0.0722624	0.0707004	0.0601706	0.105959	0.0743149		0.045427	0.0992745	0.0958792	0.0999671	0.20898
	38.6	0.0866	0.0781	0.1633	0.1947	0.1329	0.1216	0.1946		0.195361	0.195913	0.229634	0.229571	0.114916	0.127013		0.0804158	0.0776205	0.0589604	0.11985	0.0766543		0.0743618	0.0714521	0.057554	0.105793	0.074896		0.0440688	0.0984733	0.0995918	0.0998037	0.213614
	38.7	0.0851	0.079	0.1635	0.1939	0.1342	0.1226	0.1972		0.195384	0.195984	0.231008	0.227788	0.116068	0.129007		0.0822629	0.0787314	0.0597015	0.12173	0.0764344		0.074115	0.0704365	0.0600723	0.109123	0.0785124		0.0437406	0.0990854	0.0973415	0.102917	0.212222
	38.8	0.0856	0.0778	0.1642	0.1931	0.1348	0.1234	0.1969		0.191648	0.195475	0.230435	0.227828	0.115793	0.127572		0.0810959	0.0790409	0.06037	0.123998	0.0762937		0.074896	0.0707204	0.0564334	0.108493	0.0759319		0.0451399	0.0980989	0.097501	0.101282	0.213886
	38.9	0.0838	0.0763	0.1654	0.1928	0.1361	0.1227	0.1953		0.189198	0.194678	0.230556	0.227073	0.118838	0.128751		0.0816662	0.0790173	0.0623174	0.12601	0.0755219		0.0739612	0.0724686	0.0566038	0.109854	0.0756187		0.0446456	0.100949	0.0928513	0.100327	0.209497
	39	0.0817	0.0759	0.1663	0.1924	0.1363	0.1234	0.1964		0.191248	0.195216	0.228949	0.226096	0.120524	0.127943		0.0789257	0.0756006	0.0613079	0.128426	0.0756458		0.0731505	0.0707438	0.0552313	0.108402	0.0765002		0.0446809	0.0988262	0.0937629	0.0987292	0.216368
	39.1	0.0802	0.0731	0.1672	0.194	0.1359	0.1233	0.1993		0.190461	0.195481	0.231737	0.227104	0.11867	0.128999		0.0797378	0.0760272	0.0616972	0.127625	0.0764488		0.0744534	0.0713107	0.0561998	0.110345	0.0751949		0.0448718	0.0993553	0.0927536	0.0982114	0.215006
	39.2	0.0821	0.0764	0.1668	0.1953	0.1359	0.1227	0.1922		0.191959	0.194738	0.230297	0.227385	0.121942	0.128933		0.0797378	0.0759438	0.0624271	0.13188	0.0767332		0.073509	0.0722812	0.0570664	0.110739	0.074262		0.0457178	0.0978756	0.0953566	0.1	0.217098
	39.3	0.0822	0.0751	0.1665	0.1957	0.1351	0.1235	0.1882		0.192892	0.195089	0.230392	0.22839	0.120683	0.128192		0.0826039	0.0744237	0.0625975	0.133224	0.0771923		0.0747922	0.0709314	0.0565702	0.112329	0.0756807		0.0470553	0.0973014	0.0926689	0.0983073	0.212479
	39.4	0.082	0.0755	0.1659	0.1962	0.1348	0.1226	0.1889		0.190722	0.194719	0.227426	0.227088	0.120562	0.130989		0.0816271	0.0754221	0.0625243	0.128501	0.0755766		0.0733462	0.0714286	0.058274	0.111434	0.0737855		0.0452063	0.100153	0.0956307	0.0987292	0.211646
	39.5	0.0825	0.0738	0.1673	0.1979	0.1342	0.1234	0.187		0.190093	0.194726	0.225767	0.227866	0.123675	0.130346		0.0827191	0.0747479	0.0604066	0.129813	0.0763217		0.0731707	0.0727995	0.0553324	0.111583	0.0805492		0.0443707	0.0997325	0.0935577	0.0976486	0.20831
	39.6	0.0825	0.0728	0.1654	0.1981	0.1337	0.1239	0.1868		0.191469	0.195904	0.225369	0.228002	0.123331	0.130679		0.0806979	0.0763158	0.0580495	0.128642	0.0775067		0.0722391	0.0720212	0.058296	0.108822	0.0818767		0.0465397	0.100038	0.0954136	0.0989515	0.210381
	39.7	0.0824	0.0744	0.1654	0.1986	0.1331	0.123	0.1885		0.192036	0.195102	0.224823	0.227433	0.124314	0.13318		0.081221	0.0748792	0.0569216	0.125411	0.0770646		0.0711517	0.0732601	0.0563063	0.108891	0.0842203		0.0457992	0.0976073	0.0937245	0.10059	0.209534
	39.8	0.0818	0.0725	0.163	0.1987	0.1323	0.1244	0.1864		0.193393	0.194866	0.225876	0.227569	0.124364	0.134748		0.0803815	0.0752144	0.0544257	0.126362	0.0766244		0.0731438	0.0698835	0.0556803	0.107889	0.0873383		0.0449165	0.0979947	0.0951219	0.0995742	0.210994
	39.9	0.0815	0.0739	0.1625	0.1992	0.1324	0.1232	0.1916		0.193353	0.195644	0.223143	0.226601	0.125541	0.138072		0.0821322	0.0774477	0.0552124	0.122616	0.0756801		0.0726319	0.0693201	0.0570664	0.108272	0.0833333		0.0449165	0.0970544	0.0947925	0.101113	0.210702
	40	0.0806	0.0723	0.1614	0.1994	0.1315	0.1216	0.1899		0.191252	0.195465	0.222222	0.228064	0.127308	0.136667		0.0805004	0.0773286	0.0553085	0.123035	0.0757731		0.0733996	0.0706233	0.0567879	0.108788	0.0857664		0.0445725	0.0963355	0.0968137	0.0988258	0.215576
	40.1	0.0813	0.0724	0.1635	0.2004	0.1316	0.1219	0.1892		0.191964	0.196078	0.221673	0.227841	0.125245	0.137558		0.0824966	0.0786467	0.0537822	0.128455	0.0777414		0.0738181	0.0700595	0.059135	0.108247	0.0828025		0.0444915	0.0981132	0.0959575	0.0977124	0.215289
	40.2	0.082	0.0737	0.1623	0.1999	0.1321	0.1219	0.1954		0.192161	0.195793	0.223355	0.227761	0.126168	0.138458		0.0816161	0.0786295	0.0550281	0.125068	0.0762158		0.072236	0.0711697	0.0578622	0.108277	0.0815587		0.0436747	0.0969811	0.099384	0.0983018	0.218521
	40.3	0.0822	0.0733	0.1618	0.2	0.1316	0.1227	0.1967		0.191755	0.195144	0.224186	0.227745	0.128782	0.138334		0.0834688	0.0801586	0.0545525	0.123644	0.0757297		0.0731573	0.0713107	0.0584588	0.106673	0.0842441		0.0434127	0.0989426	0.0963905	0.0967742	0.216262
	40.4	0.0827	0.0735	0.1599	0.1984	0.1317	0.1221	0.196		0.194249	0.195019	0.224192	0.228178	0.128384	0.139438		0.0818698	0.079393	0.0547467	0.124115	0.0757143		0.073097	0.0709571	0.0571302	0.108186	0.0835225		0.0461399	0.0986343	0.0974507	0.0958103	0.216779
	40.5	0.0861	0.0705	0.1603	0.1984	0.1316	0.1223	0.1989		0.194942	0.195016	0.223783	0.228531	0.132973	0.137403		0.0823879	0.0804042	0.055534	0.122693	0.0748521		0.0748355	0.0733642	0.0581447	0.107501	0.0876078		0.045208	0.0978385	0.0964948	0.095686	0.218487
	40.6	0.0868	0.0729	0.1606	0.197	0.1323	0.1241	0.1968		0.1936	0.195151	0.220012	0.227891	0.134936	0.137904		0.0803332	0.0798246	0.054007	0.124797	0.0759804		0.0743077	0.0731546	0.0603372	0.107706	0.0850294		0.0448525	0.0978836	0.0986324	0.0942904	0.219101
	40.7	0.0858	0.072	0.1616	0.1957	0.1339	0.1239	0.1956		0.193497	0.195998	0.219309	0.226495	0.13661	0.13761		0.0824382	0.079299	0.0561885	0.125946	0.0756491		0.0723451	0.0747941	0.0571302	0.105543	0.082768		0.046435	0.0969925	0.0963905	0.0956579	0.220235
	40.8	0.0847	0.0733	0.1631	0.1946	0.1342	0.1236	0.1918		0.193323	0.194792	0.217964	0.223786	0.138804	0.139933		0.0819892	0.0787108	0.0562428	0.123856	0.0745138		0.0745087	0.0726735	0.0588235	0.106835	0.0846466		0.0456046	0.0985075	0.0975213	0.0946649	0.219676
	40.9	0.0838	0.0721	0.1633	0.1936	0.1341	0.124	0.1898		0.19031	0.19368	0.21876	0.22386	0.136088	0.139227		0.0835348	0.0784744	0.0580633	0.128095	0.0734452		0.0731841	0.0726496	0.0557507	0.107665	0.0823953		0.0456319	0.098434	0.0939652	0.0950212	0.221353
	41	0.0848	0.072	0.1642	0.1941	0.1335	0.1228	0.1939		0.191125	0.193536	0.217378	0.223177	0.138899	0.13786		0.0823023	0.0778167	0.0580073	0.126141	0.0720131		0.0733644	0.0732829	0.0575066	0.108647	0.0821364		0.0475045	0.0987332	0.095723	0.0960286	0.220301
	41.1	0.0843	0.0692	0.1639	0.193	0.1334	0.1225	0.191		0.190295	0.193177	0.218549	0.223509	0.136742	0.136926		0.0842304	0.0768052	0.0571539	0.123332	0.0716186		0.0734851	0.0735731	0.0588494	0.109406	0.0795863		0.0458908	0.0987654	0.09481	0.0952692	0.220988
	41.2	0.0834	0.0689	0.1666	0.1934	0.133	0.1222	0.1913		0.191022	0.19415	0.220927	0.222086	0.138113	0.134428		0.0820775	0.0775617	0.057529	0.126271	0.0724934		0.0725586	0.075347	0.0588494	0.109851	0.0796777		0.0462462	0.0998504	0.0968661	0.0974894	0.218889
	41.3	0.0817	0.0689	0.1674	0.194	0.1325	0.1217	0.1893		0.194249	0.196107	0.22062	0.221445	0.134912	0.134546		0.0833557	0.0766878	0.0561254	0.124664	0.0723162		0.0748911	0.0721344	0.062445	0.109406	0.082026		0.0469173	0.101271	0.0963953	0.0964286	0.220367
	41.4	0.082	0.0668	0.1674	0.195	0.1326	0.1228	0.1871		0.196679	0.197191	0.220593	0.225258	0.133308	0.135198		0.0815013	0.0775448	0.0565782	0.12257	0.0716612		0.0736813	0.0731949	0.0597015	0.106992	0.080072		0.0446321	0.100559	0.0976988	0.0955787	0.219032
	41.5	0.0829	0.0671	0.1651	0.1968	0.1321	0.1225	0.1864		0.195722	0.198091	0.221104	0.227161	0.130418	0.137477		0.0816765	0.0772926	0.0549301	0.123985	0.0721985		0.0732571	0.0716881	0.0595968	0.108108	0.0800728		0.0435045	0.100743	0.0973843	0.0971726	0.224041
	41.6	0.0829	0.0661	0.1648	0.1969	0.1319	0.1208	0.1842		0.195029	0.199496	0.224509	0.227987	0.128702	0.138163		0.0802685	0.0789015	0.0553828	0.118971	0.0713415		0.0735695	0.0728892	0.0585664	0.106359	0.0819299		0.0455231	0.0995912	0.0996399	0.095672	0.219224
	41.7	0.0842	0.0679	0.1628	0.1981	0.1316	0.1213	0.185		0.196491	0.19923	0.227343	0.228196	0.129786	0.141231		0.0822175	0.0771907	0.0566841	0.118274	0.0721105		0.0724993	0.0731225	0.0572668	0.10885	0.0809698		0.0458245	0.0982573	0.0981025	0.0945419	0.218212
	41.8	0.0843	0.0672	0.163	0.1969	0.1308	0.121	0.1931		0.193641	0.199735	0.230554	0.227855	0.12843	0.141271		0.0815013	0.0781589	0.0584026	0.121325	0.073374		0.073377	0.0722971	0.0598179	0.108782	0.0841335		0.0461216	0.100631	0.100932	0.0957447	0.21385
	41.9	0.0863	0.0684	0.1641	0.1974	0.1308	0.1215	0.1923		0.192994	0.199629	0.232638	0.229436	0.129545	0.143889		0.0815508	0.0771565	0.0583575	0.1184	0.0735175		0.0725191	0.0725304	0.0581093	0.109721	0.0829157		0.0464978	0.100224	0.101096	0.0956214	0.211855
	42	0.0866	0.0665	0.1638	0.198	0.1305	0.1233	0.1902		0.193446	0.198202	0.2302	0.229342	0.12803	0.143339		0.0824191	0.0778715	0.0572806	0.116267	0.0741267		0.0728116	0.0713112	0.059792	0.109945	0.083935		0.0464978	0.101949	0.102709	0.0958816	0.20989
	42.1	0.0854	0.0687	0.1645	0.1986	0.1296	0.1224	0.1934		0.192124	0.197436	0.232501	0.229758	0.128934	0.144525		0.0831545	0.0765737	0.0587209	0.116304	0.0735623		0.0753741	0.0729543	0.0577257	0.109775	0.0887892		0.0462963	0.102179	0.100644	0.0953916	0.208562
	42.2	0.0849	0.0683	0.1642	0.1994	0.1306	0.1225	0.1904		0.191881	0.198623	0.232716	0.226867	0.128528	0.141372		0.0822615	0.0768899	0.0581395	0.11796	0.073374		0.0744161	0.071452	0.0545219	0.110746	0.0838509		0.0464072	0.101128	0.100639	0.0941819	0.211136
	42.3	0.0859	0.0711	0.1666	0.1977	0.1311	0.1231	0.1931		0.192916	0.197775	0.233384	0.224782	0.131016	0.141929		0.081386	0.0761575	0.0594155	0.123003	0.07436		0.0759459	0.0727154	0.0578085	0.10946	0.0840373		0.043923	0.10165	0.101926	0.0940198	0.20815
	42.4	0.0853	0.071	0.1669	0.1972	0.1312	0.1231	0.1942		0.193088	0.198015	0.234598	0.226195	0.129623	0.139414		0.0827734	0.0784695	0.058322	0.1216	0.074412		0.0761134	0.0723878	0.0565142	0.110506	0.0875556		0.0431894	0.100451	0.103838	0.0939404	0.21306
	42.5	0.0846	0.0725	0.1681	0.1972	0.1317	0.1232	0.1942		0.192527	0.19852	0.234865	0.227742	0.131889	0.141443		0.0828863	0.0766581	0.0591419	0.119124	0.0736842		0.073263	0.0714519	0.0589755	0.108757	0.0865859		0.0434783	0.100752	0.103981	0.0938907	0.212424
	42.6	0.0859	0.071	0.1676	0.1972	0.1311	0.1238	0.1979		0.193395	0.197808	0.236044	0.229946	0.131579	0.141957		0.0840471	0.0784145	0.0579262	0.121406	0.0743517		0.0730124	0.0736876	0.0584695	0.109194	0.0872874		0.0437406	0.10165	0.104429	0.094625	0.219186
	42.7	0.088	0.0719	0.1683	0.1969	0.1316	0.1234	0.1987		0.191868	0.198045	0.237603	0.228907	0.133028	0.144099		0.0829776	0.0770887	0.0596525	0.120192	0.0742394		0.0711965	0.0712659	0.0572043	0.109146	0.0850779		0.0433343	0.101612	0.104334	0.0934489	0.212355
	42.8	0.0868	0.0719	0.1693	0.1962	0.1319	0.1233	0.1969		0.191354	0.199444	0.239144	0.227297	0.133054	0.142782		0.0850667	0.0777825	0.057176	0.122536	0.0728934		0.0706771	0.0711039	0.0585702	0.110357	0.0790985		0.0441309	0.102842	0.102513	0.0925096	0.213231
	42.9	0.0859	0.0734	0.1699	0.197	0.1316	0.122	0.1991		0.19402	0.198519	0.237267	0.227886	0.135011	0.142111		0.0826446	0.0756699	0.0571981	0.121002	0.0726314		0.0715057	0.0704317	0.0570441	0.111429	0.0793301		0.0439725	0.100523	0.1029	0.0933205	0.214364
	43	0.0857	0.0715	0.1706	0.1961	0.1315	0.1208	0.1988		0.192015	0.198704	0.236153	0.228116	0.133765	0.140919		0.0841346	0.0773009	0.0557485	0.122807	0.0728303		0.0698925	0.070272	0.0587727	0.110254	0.0799297		0.0436212	0.100409	0.101119	0.0930529	0.217033
	43.1	0.0859	0.0719	0.1694	0.1964	0.1312	0.1218	0.1963		0.192063	0.199339	0.238557	0.22964	0.133054	0.142633		0.0831106	0.0764806	0.0570108	0.123134	0.0716882		0.070279	0.0722852	0.0577835	0.111062	0.0806664		0.0444113	0.100856	0.105242	0.0916905	0.217605
	43.2	0.0849	0.0699	0.1695	0.1954	0.1312	0.1224	0.1983		0.191759	0.198681	0.235721	0.230863	0.136294	0.144177		0.083711	0.0761702	0.0567896	0.12147	0.0728263		0.0696929	0.0714982	0.0574514	0.110454	0.0863498		0.0431034	0.101266	0.104484	0.093452	0.219672
	43.3	0.0854	0.0701	0.1684	0.1954	0.1305	0.1224	0.1968		0.190687	0.198497	0.235294	0.231697	0.134454	0.144901		0.0818326	0.0743731	0.056082	0.123667	0.0729986		0.0683396	0.0733766	0.0587473	0.112084	0.0877963		0.0444444	0.102985	0.107029	0.0926162	0.222467
	43.4	0.0863	0.0685	0.1694	0.1946	0.1303	0.1239	0.1992		0.191711	0.199605	0.235507	0.231925	0.13652	0.144139		0.0819239	0.0740898	0.0559752	0.122798	0.072566		0.0697115	0.0724496	0.0572536	0.112011	0.0867077		0.0469679	0.10119	0.107527	0.0936401	0.220264
	43.5	0.0842	0.0708	0.1703	0.1943	0.1319	0.1238	0.1982		0.190823	0.200264	0.234267	0.230178	0.135528	0.142368		0.0806665	0.073767	0.0553828	0.124002	0.0727529		0.0696864	0.0721916	0.0589501	0.112303	0.0873786		0.0475483	0.0992565	0.10925	0.0935206	0.221244
	43.6	0.0838	0.0693	0.1707	0.1947	0.1318	0.1236	0.1944		0.190431	0.200159	0.234272	0.228382	0.138697	0.142329		0.0803287	0.0727157	0.056655	0.12221	0.0732394		0.0714094	0.0726744	0.0594315	0.110868	0.0843585		0.047619	0.100669	0.105368	0.091749	0.217843
	43.7	0.0865	0.0718	0.1727	0.1945	0.1324	0.125	0.1945		0.19153	0.198733	0.232057	0.226031	0.138473	0.142668		0.0822718	0.072307	0.057071	0.124336	0.0733963		0.0724249	0.0713359	0.0583658	0.109059	0.0835886		0.0467922	0.100334	0.104341	0.0928458	0.220274
	43.8	0.0862	0.0697	0.1728	0.1955	0.1327	0.1237	0.197		0.188387	0.197791	0.232287	0.225577	0.139375	0.143384		0.0822499	0.0721715	0.0580409	0.123077	0.0738728		0.0721567	0.0732899	0.0594876	0.109159	0.0847458		0.0449868	0.101859	0.10283	0.0936508	0.222892
	43.9	0.0852	0.0707	0.1745	0.1944	0.1327	0.1222	0.1928		0.187304	0.198243	0.231806	0.225834	0.137017	0.140157		0.083267	0.0732382	0.055449	0.121421	0.0743202		0.0736361	0.0722931	0.056833	0.10892	0.0813853		0.0453208	0.104012	0.10562	0.0929049	0.226623
	44	0.0852	0.0689	0.1738	0.1941	0.1323	0.122	0.1886		0.186308	0.197647	0.231642	0.226754	0.137307	0.142108		0.0808161	0.0723277	0.0573126	0.123339	0.0735294		0.0725067	0.0715452	0.0587981	0.112086	0.0794816		0.0453737	0.102745	0.105159	0.0943756	0.225948
	44.1	0.0862	0.0705	0.1743	0.1946	0.1307	0.1215	0.1927		0.186017	0.19846	0.233998	0.228928	0.138322	0.140355		0.0800528	0.0733945	0.0572416	0.11949	0.0725368		0.0733747	0.0728282	0.0619316	0.113129	0.0811159		0.0462273	0.103372	0.103695	0.0924396	0.223081
	44.2	0.0857	0.0692	0.1739	0.1953	0.1298	0.1218	0.1896		0.187578	0.200548	0.232143	0.228681	0.137457	0.140466		0.0782034	0.0728434	0.0585525	0.121148	0.0721193		0.0735135	0.0715686	0.0596628	0.112836	0.0817987		0.0478755	0.102602	0.1052	0.0917752	0.220693
	44.3	0.085	0.0693	0.1741	0.1962	0.1294	0.124	0.1884		0.186308	0.201174	0.23445	0.225217	0.140655	0.138434		0.0807388	0.07431	0.0585742	0.117834	0.070825		0.072973	0.0722458	0.0605536	0.113418	0.0816938		0.0475194	0.101557	0.102483	0.0923174	0.216336
	44.4	0.085	0.068	0.1733	0.1966	0.1304	0.1243	0.1915		0.187754	0.201175	0.233704	0.225156	0.139417	0.139463		0.0791897	0.0725619	0.0595054	0.12155	0.0713135		0.0735334	0.0717781	0.0596171	0.112642	0.0825806		0.0466984	0.102952	0.103435	0.0905077	0.217773
	44.5	0.0844	0.0668	0.1727	0.1969	0.1311	0.1248	0.1929		0.188379	0.201255	0.231806	0.225543	0.140966	0.13901		0.0810454	0.0744658	0.0603781	0.121341	0.0717453		0.0725654	0.071475	0.0569318	0.113274	0.0804647		0.0475768	0.102687	0.101608	0.0904792	0.216127
	44.6	0.0847	0.0662	0.1738	0.1963	0.1316	0.1252	0.1931		0.188066	0.20152	0.232663	0.226736	0.138479	0.137659		0.0807814	0.0728771	0.0584378	0.1248	0.0713422		0.0746832	0.0718232	0.0586192	0.110918	0.0807078		0.0458554	0.103195	0.103637	0.0900759	0.217942
	44.7	0.0871	0.0659	0.1733	0.1976	0.1306	0.1244	0.1941		0.189467	0.203784	0.233908	0.227951	0.138104	0.137285		0.0807682	0.0721367	0.0596065	0.121421	0.0725953		0.073687	0.0703583	0.0588235	0.110532	0.0838738		0.0469897	0.105631	0.102136	0.0918303	0.219634
	44.8	0.0863	0.0667	0.1724	0.1971	0.13	0.124	0.1922		0.188768	0.204006	0.235846	0.227257	0.136293	0.137295		0.0809599	0.0720034	0.0595835	0.122029	0.0735739		0.0751136	0.0713355	0.0581597	0.11075	0.0828993		0.0462445	0.105882	0.101006	0.094697	0.217222
	44.9	0.0849	0.063	0.1713	0.1973	0.1295	0.1255	0.1899		0.190699	0.204905	0.235169	0.226232	0.138104	0.139001		0.0804113	0.0719898	0.0610672	0.120021	0.0730676		0.0740741	0.0723127	0.059792	0.110316	0.0831529		0.0459635	0.106814	0.101432	0.0920845	0.215232
	45	0.0857	0.064	0.1693	0.1961	0.1311	0.1245	0.1936		0.188374	0.206146	0.238255	0.224948	0.141085	0.137853		0.0807045	0.0743802	0.0588575	0.120608	0.0730089		0.0742521	0.0718699	0.0568823	0.111714	0.086087		0.0463479	0.105826	0.100928	0.0915115	0.213892
	45.1	0.0865	0.0617	0.1699	0.1959	0.1316	0.1229	0.1919		0.187849	0.206683	0.237329	0.222823	0.141359	0.137966		0.0793693	0.0737132	0.0590604	0.122385	0.0736715		0.0733138	0.0755947	0.0572917	0.107862	0.0834057		0.0454013	0.104604	0.099768	0.0897677	0.221734
	45.2	0.0861	0.0643	0.169	0.1959	0.1324	0.1227	0.19		0.188947	0.207624	0.237678	0.222688	0.145923	0.137235		0.0801577	0.073807	0.0600307	0.120608	0.0734702		0.072669	0.0753425	0.0565709	0.107499	0.0818103		0.0466002	0.104197	0.0961538	0.0872568	0.223018
	45.3	0.0852	0.0615	0.1692	0.1961	0.132	0.1223	0.1954		0.187037	0.207264	0.236006	0.222553	0.145589	0.139276		0.0790441	0.071912	0.0589365	0.122321	0.073754		0.0733405	0.0748366	0.0565956	0.10749	0.0815618		0.0451745	0.102385	0.0953113	0.0877083	0.225523
	45.4	0.0863	0.0624	0.1682	0.1972	0.1314	0.1213	0.1981		0.188755	0.20681	0.236874	0.224144	0.148844	0.137424		0.0806409	0.0728771	0.0594574	0.120564	0.0746629		0.0743026	0.0765472	0.0607903	0.107811	0.0796192		0.044614	0.103638	0.0926211	0.087995	0.226269
	45.5	0.0849	0.0623	0.1696	0.1969	0.1314	0.1224	0.1914		0.186399	0.207346	0.234958	0.224297	0.148702	0.136756		0.0774482	0.0727273	0.0587326	0.122925	0.0756844		0.0749866	0.0755023	0.06	0.107633	0.0809524		0.0461583	0.105766	0.0966628	0.0909091	0.223445
	45.6	0.0841	0.0639	0.1702	0.1974	0.1311	0.1229	0.1902		0.186609	0.206842	0.236572	0.222687	0.148903	0.137922		0.0788784	0.0732841	0.0599691	0.118407	0.0744916		0.0743316	0.0752098	0.0594926	0.107679	0.0835136		0.0453357	0.103815	0.0960214	0.0909091	0.224053
	45.7	0.0848	0.0639	0.1696	0.197	0.1309	0.1236	0.1918		0.186823	0.207232	0.235615	0.223304	0.15002	0.136294		0.077044	0.0730883	0.0584739	0.118644	0.0742754		0.0758307	0.0742049	0.0613228	0.109604	0.0809298		0.0462344	0.104779	0.0995803	0.0904007	0.21846
	45.8	0.0871	0.0624	0.1692	0.1986	0.1306	0.1255	0.1878		0.185014	0.206806	0.238139	0.224564	0.14676	0.138599		0.0794356	0.0719881	0.0586662	0.116255	0.0742156		0.0745508	0.0742765	0.0602463	0.109604	0.0806658		0.0443149	0.104297	0.0981665	0.0924318	0.220174
	45.9	0.0864	0.0655	0.1683	0.1981	0.1301	0.1246	0.1888		0.186712	0.205677	0.237515	0.226813	0.146522	0.137021		0.0773236	0.0729541	0.0582303	0.114359	0.0724609		0.0748391	0.0757138	0.0612605	0.111326	0.0837965		0.0441908	0.102687	0.0985862	0.090207	0.220421
	46	0.0855	0.0647	0.1699	0.1978	0.129	0.1257	0.1926		0.185219	0.207609	0.237489	0.227257	0.144798	0.137722		0.0789405	0.072473	0.0575827	0.113566	0.0713427		0.0732229	0.0756895	0.0586161	0.110776	0.0831191		0.044763	0.103499	0.0965649	0.0910775	0.219251
	46.1	0.0859	0.0674	0.1694	0.1966	0.129	0.1263	0.1916		0.184162	0.208383	0.235703	0.225235	0.145665	0.137643		0.0784364	0.0740977	0.0592607	0.112994	0.0720016		0.0751399	0.0761356	0.0578111	0.110343	0.0823276		0.0440233	0.102621	0.0982857	0.0892746	0.221748
	46.2	0.085	0.0661	0.1689	0.1975	0.1288	0.125	0.1901		0.185846	0.208042	0.237705	0.223919	0.144894	0.138861		0.0809129	0.0736105	0.0592394	0.11792	0.0710119		0.0724522	0.0761874	0.0576331	0.111207	0.0811507		0.0445934	0.102952	0.0963581	0.0874807	0.218916
	46.3	0.0841	0.0691	0.1681	0.1968	0.1297	0.1256	0.1932		0.184275	0.208955	0.236149	0.220987	0.144238	0.141216		0.0803548	0.0752071	0.060745	0.116315	0.0701896		0.073229	0.075024	0.0572552	0.111087	0.0784398		0.0428447	0.104082	0.0969582	0.0885256	0.224009
	46.4	0.0834	0.0664	0.1701	0.1972	0.1296	0.1245	0.1934		0.186712	0.208091	0.234479	0.220177	0.145849	0.138734		0.0811375	0.0746491	0.0595989	0.119426	0.0701754		0.073132	0.0749437	0.0612156	0.109284	0.075971		0.0433644	0.101763	0.0940236	0.0889988	0.220439
	46.5	0.0831	0.0667	0.1677	0.1972	0.1299	0.1238	0.1904		0.187192	0.207552	0.233133	0.218973	0.143191	0.137481		0.0808977	0.0736887	0.0594192	0.120308	0.0708835		0.0741329	0.0733591	0.0603675	0.107474	0.0785563		0.044302	0.102855	0.0954213	0.090207	0.217853
	46.6	0.0832	0.0665	0.1682	0.1976	0.1312	0.1252	0.1931		0.187481	0.207933	0.235187	0.219347	0.146256	0.135998		0.0818607	0.0733828	0.0584304	0.121788	0.0702984		0.0739661	0.0731473	0.0601307	0.108009	0.077674		0.0428152	0.104144	0.094186	0.0883173	0.216906
	46.7	0.0832	0.0658	0.1685	0.1978	0.1304	0.1242	0.191		0.189709	0.207178	0.232831	0.219119	0.14431	0.136696		0.0808577	0.071822	0.0568095	0.123323	0.0714858		0.073261	0.0738255	0.0566202	0.107372	0.0774139		0.0445034	0.103715	0.09533	0.0881071	0.217928
	46.8	0.0835	0.0652	0.1696	0.1981	0.131	0.1251	0.1892		0.188568	0.206797	0.231828	0.223093	0.145161	0.13672		0.0795249	0.0740975	0.0572956	0.120041	0.0742594		0.0752575	0.0722969	0.0578764	0.107303	0.0813112		0.0435294	0.106985	0.09743	0.0903708	0.219421
	46.9	0.0846	0.0653	0.1673	0.1991	0.13	0.1252	0.192		0.189441	0.207508	0.232725	0.223886	0.148468	0.138158		0.0801133	0.0737844	0.0568811	0.12268	0.074995		0.0739176	0.0712233	0.0580786	0.109536	0.0819603		0.0440012	0.106133	0.0966387	0.0890347	0.212282
	47	0.0834	0.067	0.1676	0.1994	0.1294	0.1259	0.1974		0.191112	0.208612	0.23556	0.225492	0.148686	0.138966		0.0796506	0.0750955	0.0583858	0.120432	0.0738807		0.0749074	0.0726115	0.0587204	0.110299	0.0791367		0.0452011	0.107901	0.0964177	0.0899438	0.213453
	47.1	0.082	0.0636	0.167	0.1993	0.1294	0.1264	0.1958		0.190624	0.209513	0.235365	0.225313	0.148177	0.137083		0.0803801	0.0741368	0.0573006	0.122153	0.0745279		0.0737315	0.069471	0.0591068	0.109244	0.0790698		0.0440399	0.106789	0.095057	0.088446	0.211335
	47.2	0.0825	0.064	0.1682	0.1986	0.1296	0.1245	0.1944		0.192117	0.208693	0.236124	0.225113	0.145149	0.137055		0.0784414	0.0731037	0.056421	0.121072	0.0741929		0.0749736	0.0701307	0.0596491	0.10913	0.0806588		0.0447585	0.106446	0.0961393	0.0880797	0.211058
	47.3	0.0827	0.0621	0.1686	0.1992	0.1296	0.1245	0.1961		0.190254	0.207733	0.234497	0.22438	0.145212	0.135169		0.0796301	0.0727734	0.0580315	0.11807	0.0732586		0.0740349	0.0720893	0.0604733	0.109586	0.0789916		0.044719	0.107511	0.0942685	0.088062	0.212089
	47.4	0.0809	0.062	0.17	0.1982	0.1293	0.1231	0.1944		0.189189	0.206996	0.235667	0.223262	0.145654	0.135497		0.0786978	0.0715803	0.0590918	0.119035	0.0721856		0.0741722	0.0708134	0.0578694	0.109536	0.080167		0.0455079	0.107353	0.096009	0.0845987	0.212073
	47.5	0.0808	0.0632	0.1691	0.1988	0.1303	0.1226	0.1937		0.191291	0.205501	0.236292	0.223205	0.145256	0.134458		0.0792308	0.0730671	0.0622265	0.116863	0.0730438		0.0744174	0.0725008	0.0587977	0.110201	0.0833333		0.0468521	0.108257	0.0955077	0.0834109	0.21554
	47.6	0.0817	0.0611	0.1695	0.1979	0.1305	0.1236	0.1976		0.190343	0.205697	0.240949	0.222818	0.147945	0.13463		0.078105	0.0733051	0.0619536	0.119877	0.0723737		0.0726507	0.0731707	0.0573555	0.108161	0.0801001		0.0465729	0.107235	0.0978097	0.0827671	0.215082
	47.7	0.0828	0.0632	0.1688	0.1977	0.1309	0.1234	0.1954		0.190818	0.206625	0.24096	0.222509	0.146332	0.136534		0.0792105	0.0738085	0.0611895	0.117076	0.0722167		0.0745129	0.0721848	0.0590293	0.106644	0.0760598		0.0473269	0.109599	0.0960666	0.0834106	0.208267
	47.8	0.0822	0.0607	0.1691	0.1973	0.1309	0.124	0.1948		0.190699	0.205472	0.241421	0.222165	0.148192	0.136114		0.0790352	0.0726891	0.0614653	0.117103	0.0724145		0.073723	0.0743828	0.0565709	0.107573	0.0760645		0.0472717	0.107523	0.0963581	0.086351	0.209694
	47.9	0.0813	0.0622	0.1681	0.1985	0.1311	0.1234	0.1922		0.187713	0.204902	0.237777	0.223217	0.146208	0.138		0.0798255	0.0723601	0.0599052	0.116803	0.0724406		0.0748156	0.0763091	0.0572302	0.104811	0.0761865		0.0456794	0.107156	0.0944465	0.0854675	0.207169
	48	0.0833	0.0602	0.1683	0.1978	0.1318	0.1249	0.1954		0.186919	0.20501	0.23697	0.224853	0.142136	0.138535		0.0808029	0.074504	0.0600151	0.11499	0.0720703		0.0741715	0.076972	0.0572302	0.105263	0.0761825		0.0457593	0.107287	0.0948243	0.0850737	0.213263
	48.1	0.0842	0.0603	0.1666	0.1976	0.1324	0.1255	0.1922		0.186493	0.204162	0.235721	0.227888	0.14319	0.140395		0.0793854	0.0744186	0.0590015	0.113892	0.072571		0.074619	0.0795418	0.0570309	0.105546	0.0799832		0.0454413	0.106725	0.0938807	0.0879289	0.21204
	48.2	0.0824	0.061	0.1673	0.1955	0.1333	0.1264	0.1897		0.1849	0.203687	0.237621	0.227154	0.139553	0.142678		0.0795193	0.0757544	0.058368	0.110433	0.0730877		0.0749211	0.0790225	0.0556764	0.106667	0.0779221		0.0457459	0.107378	0.0959269	0.0862385	0.209488
	48.3	0.0812	0.0606	0.1667	0.1956	0.1335	0.1264	0.1909		0.186326	0.203711	0.238384	0.228225	0.138857	0.1415		0.0785314	0.074222	0.0592006	0.111959	0.0720288		0.0747835	0.0791891	0.0533623	0.107986	0.0747271		0.0457326	0.105608	0.0956357	0.0858632	0.211004
	48.4	0.082	0.0633	0.1673	0.195	0.1335	0.1238	0.1914		0.185037	0.202497	0.240887	0.227391	0.136902	0.141968		0.0801323	0.0741361	0.058034	0.111224	0.0718863		0.0761755	0.0809524	0.0552174	0.107725	0.0759547		0.0437063	0.107832	0.094162	0.0866769	0.2116
	48.5	0.0824	0.0608	0.1667	0.1963	0.1328	0.1238	0.1861		0.183441	0.202364	0.241872	0.227367	0.135963	0.140586		0.0786802	0.074655	0.0586566	0.109812	0.0729167		0.0756104	0.0796825	0.054277	0.108705	0.0752194		0.0448587	0.106608	0.0939496	0.0865179	0.217088
	48.6	0.0824	0.0606	0.167	0.1956	0.1328	0.1231	0.1837		0.185014	0.203572	0.244505	0.226034	0.139303	0.141509		0.0795944	0.0740663	0.0562074	0.115619	0.0727018		0.0760526	0.0788303	0.0572668	0.107135	0.0774677		0.0454678	0.107182	0.0925508	0.0886308	0.212154
	48.7	0.0826	0.0574	0.166	0.1976	0.1323	0.1221	0.183		0.183416	0.203755	0.242674	0.225052	0.140601	0.141934		0.0781329	0.0753367	0.0553561	0.11517	0.0732586		0.0755462	0.080866	0.0555074	0.107518	0.0783333		0.0444055	0.106647	0.0945895	0.0884416	0.212493
	48.8	0.0831	0.0569	0.1667	0.1972	0.1315	0.123	0.1809		0.183943	0.204432	0.240916	0.225517	0.141418	0.141828		0.0801624	0.0734831	0.0560483	0.116244	0.0736674		0.0754667	0.0797332	0.0566364	0.106898	0.0783738		0.0442633	0.106336	0.0960814	0.088423	0.214247
	48.9	0.0846	0.0595	0.1681	0.1985	0.1317	0.1224	0.1835		0.185516	0.205091	0.237386	0.223659	0.14104	0.141867		0.0786059	0.0735541	0.0563221	0.117438	0.0723829		0.0769837	0.0796825	0.0561798	0.107534	0.0805845		0.0436427	0.106987	0.0967017	0.0918771	0.211591
	49	0.0841	0.0591	0.1705	0.1977	0.1317	0.1229	0.1883		0.183328	0.204889	0.235454	0.222989	0.139508	0.140529		0.0795426	0.0736402	0.0578013	0.117048	0.0724234		0.0753281	0.083201	0.0554839	0.107281	0.0773067		0.0438189	0.106701	0.0945591	0.0909369	0.211298
	49.1	0.0845	0.0628	0.1693	0.1988	0.1305	0.1226	0.1871		0.183655	0.205341	0.236057	0.223896	0.13981	0.13999		0.0786403	0.0732318	0.0586233	0.120183	0.0720111		0.0760326	0.0814322	0.0558659	0.106684	0.0763169		0.0447674	0.107715	0.0989466	0.0900154	0.210098
	49.2	0.0844	0.0617	0.1699	0.1979	0.1299	0.1228	0.1897		0.183898	0.206429	0.238225	0.226563	0.137121	0.138274		0.0793489	0.0749165	0.0587014	0.11735	0.0713147		0.0745798	0.0798985	0.0548885	0.106424	0.0766667		0.0433265	0.106701	0.0987189	0.0897357	0.213666
	49.3	0.0845	0.062	0.1694	0.1978	0.1292	0.1247	0.1932		0.182566	0.20641	0.240326	0.226933	0.134666	0.134544		0.0774505	0.0741127	0.0592676	0.119275	0.0715282		0.0748818	0.0804924	0.0563621	0.106129	0.0760598		0.0430483	0.107586	0.100491	0.0875038	0.215376
	49.4	0.0835	0.0629	0.1695	0.1967	0.1291	0.1241	0.1875		0.184879	0.207333	0.238965	0.227414	0.135765	0.134812		0.0795022	0.075188	0.0571482	0.122418	0.0711297		0.0754271	0.0789556	0.0538002	0.10805	0.0789692		0.0436554	0.105359	0.100493	0.0895156	0.220044
	49.5	0.0824	0.0629	0.1685	0.1972	0.1287	0.1235	0.185		0.185469	0.208993	0.239124	0.22623	0.134435	0.133782		0.0777806	0.0753769	0.0567389	0.121853	0.0695635		0.074404	0.0793951	0.0553899	0.107584	0.0776901		0.0424666	0.106569	0.101362	0.0909924	0.217865
	49.6	0.082	0.064	0.1695	0.1966	0.1294	0.1246	0.1887		0.184879	0.209588	0.237633	0.226396	0.133784	0.135088		0.0792807	0.0740042	0.0561755	0.124496	0.0698786		0.0751899	0.080467	0.0555081	0.108886	0.0773067		0.0419703	0.107743	0.0997724	0.0893345	0.219631
	49.7	0.084	0.0635	0.169	0.1974	0.1296	0.1245	0.189		0.186867	0.209275	0.238743	0.224135	0.136723	0.135778		0.0786943	0.0758751	0.0559652	0.121792	0.0684033		0.0729793	0.0802156	0.0560788	0.108223	0.0753539		0.0421022	0.106881	0.100796	0.0893127	0.219672
	49.8	0.0843	0.0653	0.1673	0.1969	0.129	0.1249	0.1908		0.185868	0.208333	0.237451	0.222606	0.136707	0.135576		0.0791331	0.0747546	0.0570457	0.122922	0.0693148		0.0730941	0.081769	0.0566281	0.10858	0.0789037		0.0406386	0.107535	0.0981132	0.0885922	0.222403
	49.9	0.0831	0.0653	0.1657	0.1985	0.129	0.1256	0.1876		0.184388	0.207133	0.241265	0.223873	0.136209	0.138435		0.0766709	0.0747294	0.0562158	0.123426	0.0697813		0.0735487	0.080901	0.0562232	0.108413	0.0791008		0.0411714	0.105033	0.0973783	0.089139	0.223375
	50	0.0828	0.0647	0.164	0.1972	0.1288	0.1265	0.1804		0.186613	0.207758	0.242801	0.222394	0.13662	0.13994		0.0785155	0.0732113	0.0575837	0.119418	0.069096		0.0725891	0.0807729	0.0553173	0.109103	0.0802495		0.0417512	0.107653	0.0965208	0.0902483	0.221557
	50.1	0.0828	0.0666	0.1644	0.1976	0.1287	0.1266	0.1825		0.185516	0.208164	0.245283	0.22316	0.135919	0.143964		0.0780735	0.0735877	0.0594747	0.121669	0.0703047		0.0742198	0.0816197	0.0536021	0.108728	0.0793849		0.0413392	0.107235	0.100112	0.0900846	0.223253
	50.2	0.0832	0.0655	0.1653	0.1974	0.1282	0.1259	0.1794		0.183579	0.206838	0.247486	0.222968	0.136501	0.144783		0.078954	0.074275	0.0583599	0.122111	0.0705765		0.073433	0.0794702	0.0549356	0.107226	0.0771452		0.0418361	0.106289	0.0993626	0.089891	0.221013
	50.3	0.0815	0.0668	0.1666	0.198	0.1284	0.1257	0.1767		0.184445	0.207122	0.248259	0.223542	0.139173	0.145286		0.0764944	0.0739737	0.0591114	0.120101	0.0708474		0.073618	0.0799116	0.0543199	0.108395	0.078125		0.0434279	0.10763	0.0997405	0.0902778	0.219804
	50.4	0.0819	0.0637	0.1656	0.1972	0.1288	0.1242	0.1785		0.183548	0.208928	0.247364	0.223927	0.136157	0.14504		0.0778367	0.0742976	0.0583914	0.12249	0.0722366		0.0727131	0.0805687	0.0560548	0.107538	0.0760425		0.0431779	0.106539	0.097381	0.0893127	0.21654
	50.5	0.0831	0.0638	0.1659	0.197	0.1282	0.1229	0.1787		0.183523	0.209284	0.245941	0.223639	0.133787	0.14472		0.0759175	0.0718737	0.0577141	0.118644	0.0722939		0.0711873	0.0789391	0.0571185	0.108229	0.0798199		0.042541	0.107653	0.0991522	0.0901639	0.219792
	50.6	0.0853	0.0629	0.1656	0.1975	0.1284	0.1234	0.1786		0.184526	0.208951	0.248717	0.223734	0.134413	0.145833		0.0780818	0.0732213	0.0583239	0.120819	0.0720524		0.0731518	0.0799496	0.0561463	0.107614	0.0797546		0.0416906	0.106298	0.0976693	0.0928463	0.215251
	50.7	0.0854	0.0647	0.1673	0.1971	0.1286	0.1221	0.1789		0.182375	0.2098	0.251061	0.22385	0.132535	0.143717		0.0767489	0.0723766	0.0574929	0.12183	0.0727345		0.0714286	0.0775267	0.0582483	0.106757	0.0819336		0.0408633	0.106831	0.0984513	0.0934066	0.218817
	50.8	0.0843	0.064	0.1669	0.1978	0.1284	0.1212	0.178		0.181346	0.209247	0.252271	0.223064	0.133608	0.145445		0.0788153	0.0727914	0.0591226	0.12004	0.071656		0.0714286	0.0776942	0.0550614	0.106825	0.0807504		0.0428777	0.105857	0.0959912	0.0956175	0.215623
	50.9	0.0821	0.0632	0.1668	0.197	0.1287	0.1221	0.1822		0.183038	0.207431	0.249092	0.221343	0.134852	0.146065		0.0780035	0.0710428	0.0593539	0.121362	0.0710448		0.0729059	0.0770435	0.0578792	0.10641	0.0806716		0.0429642	0.105955	0.0943465	0.0974265	0.220248
	51	0.0813	0.0643	0.168	0.1992	0.1282	0.122	0.1784		0.181763	0.206779	0.25205	0.221326	0.134933	0.146955		0.0796593	0.0728711	0.0597407	0.118569	0.071386		0.0725723	0.0776213	0.0577085	0.107618	0.0820008		0.0434153	0.107771	0.094799	0.0958612	0.216945
	51.1	0.0817	0.0621	0.1693	0.1996	0.1285	0.1226	0.1783		0.181179	0.207128	0.251825	0.220644	0.136822	0.144942		0.0780781	0.0733278	0.0604808	0.114048	0.0712867		0.0743138	0.0794848	0.0550652	0.107309	0.0797042		0.0441049	0.107012	0.096168	0.0962064	0.215169
	51.2	0.081	0.0624	0.1703	0.1994	0.1285	0.1237	0.182		0.181707	0.206157	0.251288	0.219671	0.135448	0.145551		0.0793809	0.0749585	0.0588014	0.113924	0.0724638		0.0732591	0.0791548	0.0574324	0.109329	0.0798199		0.0444573	0.107782	0.0959764	0.0963344	0.208068
	51.3	0.0813	0.0617	0.1716	0.1999	0.1282	0.1235	0.1797		0.182542	0.205415	0.253573	0.220697	0.136414	0.145363		0.0770952	0.0748441	0.0600527	0.113217	0.0724494		0.0737279	0.0800504	0.0563798	0.108457	0.0764174		0.0451389	0.106143	0.0949926	0.0938354	0.207847
	51.4	0.0819	0.0638	0.1727	0.1993	0.1295	0.1238	0.1778		0.181874	0.20562	0.256317	0.220793	0.135789	0.146814		0.0774226	0.0761727	0.0589565	0.115272	0.0722343		0.0745455	0.0782773	0.0581741	0.109795	0.0788399		0.0459436	0.106754	0.0934408	0.0936648	0.209772
	51.5	0.0841	0.0617	0.1719	0.2004	0.1302	0.123	0.1748		0.18438	0.204015	0.256146	0.223024	0.135145	0.145985		0.0759779	0.0758235	0.0603205	0.117188	0.0729537		0.0730759	0.0783945	0.0581001	0.111299	0.0776739		0.0445804	0.109335	0.0943672	0.0946028	0.209712
	51.6	0.0846	0.0621	0.1732	0.2002	0.1308	0.123	0.176		0.182457	0.203018	0.254088	0.224135	0.136143	0.145372		0.0778278	0.0768593	0.0592788	0.116838	0.0724179		0.0734112	0.078364	0.0579526	0.111111	0.0738201		0.0433518	0.109324	0.0956394	0.0930021	0.210021
	51.7	0.0842	0.0607	0.173	0.2	0.1317	0.124	0.1774		0.183405	0.203174	0.257908	0.226857	0.136775	0.14476		0.077597	0.0753779	0.0583239	0.118311	0.0719382		0.0722798	0.0780031	0.058351	0.112093	0.0755627		0.0445026	0.108266	0.0947797	0.0926711	0.207639
	51.8	0.0822	0.0623	0.1741	0.199	0.1321	0.1224	0.1765		0.185264	0.202414	0.256138	0.228512	0.138678	0.144185		0.0776917	0.0761885	0.0584134	0.117387	0.0721221		0.0717803	0.0792759	0.0581788	0.108796	0.0742972		0.0438316	0.106608	0.0948115	0.0959903	0.208198
	51.9	0.0825	0.0613	0.1737	0.1987	0.1329	0.1217	0.1788		0.183792	0.202445	0.25587	0.226786	0.134763	0.144763		0.0751936	0.0744968	0.0575877	0.116985	0.071273		0.0736133	0.0772116	0.0579832	0.10854	0.0769541		0.0442118	0.106584	0.0941571	0.0951368	0.207771
	52	0.0844	0.0633	0.174	0.1983	0.1334	0.1234	0.1856		0.182625	0.203657	0.256773	0.224828	0.136696	0.144763		0.0762881	0.0749172	0.0584817	0.120098	0.0709907		0.0727979	0.0784437	0.0559529	0.106896	0.0759341		0.0464711	0.108853	0.0932358	0.0949924	0.211942
	52.1	0.0834	0.0613	0.1742	0.1965	0.1323	0.1228	0.1803		0.183211	0.203497	0.256109	0.223294	0.136538	0.144146		0.07525	0.0743802	0.0572985	0.119153	0.0735323		0.0744874	0.0777673	0.0563736	0.105164	0.0746688		0.0459936	0.107815	0.0908433	0.0952813	0.210921
	52.2	0.0827	0.063	0.1734	0.197	0.1314	0.1233	0.1771		0.18274	0.20315	0.255364	0.224634	0.138538	0.143178		0.0771736	0.0737536	0.0583818	0.11811	0.0747627		0.0744295	0.0781494	0.0579345	0.106228	0.0759392		0.0454545	0.107698	0.0917596	0.0938069	0.20985
	52.3	0.0831	0.0622	0.173	0.1961	0.1306	0.124	0.1787		0.181288	0.20359	0.254896	0.225267	0.137486	0.144996		0.0763454	0.0740512	0.0573201	0.119763	0.0750988		0.0743138	0.078125	0.0546218	0.105998	0.0745911		0.0463043	0.1089	0.0915948	0.0952959	0.212513
	52.4	0.0835	0.0636	0.1722	0.1954	0.1305	0.1237	0.1753		0.183017	0.204977	0.255185	0.225823	0.137983	0.144038		0.0755378	0.0750155	0.0591337	0.117734	0.0755389		0.0763063	0.0764669	0.0587495	0.107849	0.076278		0.0440629	0.108578	0.0949299	0.0973612	0.212594
	52.5	0.084	0.0616	0.1732	0.1957	0.1312	0.1244	0.1757		0.181569	0.205393	0.25278	0.227108	0.137329	0.145004		0.0758828	0.0769389	0.0583365	0.122842	0.0747774		0.0757693	0.0778331	0.0575388	0.10721	0.0761176		0.0445587	0.109614	0.0931159	0.0973317	0.217042
	52.6	0.0835	0.0627	0.1723	0.1954	0.1317	0.1241	0.1794		0.179604	0.205867	0.252922	0.226581	0.135657	0.144717		0.0758069	0.077381	0.060686	0.122179	0.0736136		0.0753106	0.0759415	0.0573356	0.106409	0.0767367		0.04487	0.108482	0.0953074	0.0976645	0.212399
	52.7	0.0839	0.0615	0.1733	0.1967	0.1319	0.1237	0.1758		0.181126	0.207023	0.251792	0.227822	0.137983	0.146115		0.0767692	0.0776181	0.0593873	0.119279	0.0746945		0.0755303	0.0767796	0.0596388	0.107143	0.0784155		0.0443999	0.109734	0.0951166	0.0980333	0.213398
	52.8	0.0833	0.0637	0.1731	0.197	0.1315	0.1248	0.1761		0.180572	0.207046	0.25232	0.227835	0.135227	0.143359		0.0767884	0.0754872	0.0601504	0.12105	0.0750887		0.0731644	0.078547	0.058159	0.106826	0.0753647		0.0432665	0.110423	0.0928882	0.0947368	0.210782
	52.9	0.0827	0.0623	0.1741	0.1984	0.1315	0.1226	0.1769		0.181263	0.207036	0.252252	0.227413	0.134972	0.143109		0.0770958	0.076386	0.0585247	0.120213	0.0750739		0.0746384	0.078023	0.0584063	0.109065	0.0781441		0.0456882	0.110501	0.0882883	0.0956391	0.212219
	53	0.0832	0.0629	0.1738	0.1986	0.1323	0.1214	0.1754		0.184723	0.207271	0.250527	0.227437	0.132231	0.141209		0.0754858	0.0738462	0.058216	0.12064	0.0750591		0.0748899	0.0805098	0.0570358	0.109061	0.0778589		0.0456361	0.111233	0.0891766	0.0957958	0.211569
	53.1	0.0839	0.062	0.173	0.1988	0.1325	0.122	0.1778		0.184644	0.207631	0.25437	0.225081	0.134637	0.142392		0.0764442	0.0744005	0.0590337	0.117959	0.0726378		0.0753496	0.0801491	0.0569647	0.108556	0.075525		0.0456621	0.109529	0.0903528	0.0944929	0.208844
	53.2	0.0814	0.0643	0.1737	0.1992	0.1333	0.1214	0.1791		0.184034	0.209433	0.252698	0.22363	0.134447	0.142678		0.0743411	0.0732909	0.0600866	0.113669	0.071808		0.0765649	0.0806351	0.0593361	0.108772	0.0762404		0.0457535	0.109204	0.0919957	0.0952955	0.213904
	53.3	0.0817	0.0627	0.1732	0.1991	0.1328	0.1221	0.1784		0.186316	0.20953	0.253803	0.223289	0.13533	0.14658		0.0769422	0.0755957	0.0614777	0.116357	0.0726807		0.0745037	0.0806602	0.0576285	0.108258	0.0732394		0.0448571	0.111475	0.0914348	0.0956548	0.21008
	53.4	0.0819	0.0637	0.1755	0.1995	0.1317	0.1236	0.1816		0.186047	0.208959	0.253365	0.222698	0.135625	0.148298		0.0767697	0.073641	0.0613474	0.115091	0.0723438		0.0740454	0.0799875	0.0594347	0.109676	0.0749094		0.0439874	0.109534	0.0904159	0.0944077	0.212347
	53.5	0.0813	0.0612	0.1752	0.1985	0.1324	0.1236	0.1795		0.185095	0.209363	0.253301	0.22368	0.133383	0.151292		0.0784753	0.0749846	0.0619119	0.117057	0.0734307		0.0742268	0.0820896	0.0593854	0.109125	0.0731313		0.0456751	0.110668	0.0916003	0.0954233	0.207889
	53.6	0.0816	0.0613	0.1739	0.1985	0.133	0.1233	0.1767		0.186011	0.209162	0.254207	0.224608	0.132888	0.151937		0.0773067	0.0747396	0.0590559	0.113397	0.0740375		0.0727179	0.0814494	0.057947	0.10866	0.0736671		0.0460658	0.112645	0.0916306	0.0956522	0.208556
	53.7	0.0836	0.0587	0.1731	0.1979	0.1336	0.124	0.1806		0.185151	0.209789	0.252101	0.225559	0.132468	0.15		0.079571	0.0747396	0.0607089	0.112595	0.0737818		0.0735786	0.0806302	0.0595287	0.108337	0.0770485		0.0448187	0.112364	0.0937275	0.0950525	0.211487
	53.8	0.0842	0.0606	0.1735	0.198	0.1336	0.123	0.1803		0.187864	0.210395	0.250747	0.225525	0.134323	0.147815		0.08025	0.0737101	0.0606175	0.116659	0.0737236		0.0722022	0.0817145	0.0570012	0.106856	0.0754179		0.0457273	0.113413	0.0924855	0.0962117	0.20987
	53.9	0.0834	0.0589	0.1744	0.198	0.1349	0.1223	0.1795		0.187117	0.209354	0.249626	0.226215	0.132216	0.147824		0.0815612	0.0732158	0.0627001	0.115643	0.073622		0.0720906	0.080948	0.0568369	0.108091	0.0771405		0.0437643	0.112038	0.0948245	0.0929814	0.211695
	54	0.0838	0.0605	0.1736	0.1984	0.136	0.1227	0.1814		0.186927	0.209272	0.251499	0.228004	0.132611	0.149313		0.0806089	0.0732458	0.0625353	0.118888	0.0726235		0.0716495	0.0823855	0.0593081	0.108064	0.0774194		0.0432541	0.111633	0.0938967	0.0922939	0.211099
	54.1	0.0857	0.0599	0.1743	0.1992	0.1365	0.1219	0.1781		0.188092	0.207935	0.252187	0.22568	0.133483	0.146707		0.0792896	0.0716919	0.0621596	0.116324	0.0724552		0.0710608	0.0813882	0.0583642	0.107863	0.0756908		0.0453638	0.113924	0.0949801	0.0905031	0.214597
	54.2	0.0852	0.0627	0.173	0.1987	0.1357	0.1229	0.1754		0.186699	0.207288	0.250151	0.225056	0.133686	0.148065		0.0794088	0.0725526	0.0613969	0.116379	0.0734107		0.0728818	0.0802222	0.0608803	0.108915	0.0776932		0.0441218	0.11095	0.0931497	0.0878958	0.213275
	54.3	0.0839	0.0612	0.172	0.1995	0.135	0.124	0.1758		0.189197	0.206843	0.250075	0.224833	0.134463	0.146573		0.0783824	0.0724223	0.0589229	0.115714	0.0742564		0.0714102	0.0819926	0.0606436	0.10924	0.0759696		0.0445643	0.111515	0.0937841	0.0887311	0.209478
	54.4	0.0856	0.0621	0.1718	0.1994	0.1349	0.1232	0.1737		0.188149	0.206802	0.248955	0.224221	0.132833	0.14839		0.0800299	0.0748313	0.0602591	0.114598	0.0738189		0.0734652	0.0817024	0.0595041	0.110014	0.0768307		0.0455703	0.11305	0.092291	0.0888626	0.211518
	54.5	0.0856	0.0622	0.1712	0.1999	0.1346	0.1222	0.1726		0.18769	0.206775	0.250074	0.224752	0.134356	0.148679		0.0784949	0.0741119	0.0597969	0.113744	0.0738123		0.0721781	0.082064	0.0611065	0.110012	0.0797276		0.0465444	0.113043	0.0902527	0.0915033	0.209963
	54.6	0.0855	0.0659	0.1711	0.1991	0.1346	0.1223	0.1743		0.188967	0.206455	0.247622	0.223707	0.133159	0.151256		0.079721	0.0750818	0.0615038	0.110638	0.074946		0.0723045	0.0812578	0.0600414	0.107312	0.0781628		0.0486013	0.113432	0.0893309	0.093127	0.214133
	54.7	0.0856	0.0646	0.1687	0.2	0.1337	0.1216	0.1711		0.187709	0.208164	0.246583	0.222469	0.133882	0.150706		0.0784949	0.0733006	0.060855	0.111321	0.0745036		0.0713558	0.0800374	0.0583127	0.107946	0.0788197		0.0470522	0.112706	0.0892341	0.0922028	0.211365
	54.8	0.0852	0.067	0.1701	0.1997	0.1341	0.1222	0.1697		0.189247	0.208175	0.246445	0.22188	0.133805	0.151178		0.0783972	0.0716912	0.0616962	0.108644	0.074759		0.0723045	0.081417	0.0586777	0.107985	0.0782258		0.0462197	0.113432	0.0921626	0.0912052	0.210275
	54.9	0.0845	0.0658	0.1714	0.2003	0.1346	0.1229	0.1741		0.188754	0.207809	0.248596	0.22108	0.131208	0.153238		0.0759117	0.0723014	0.0616938	0.111374	0.0745476		0.0717386	0.0799627	0.0559238	0.108354	0.0775131		0.045623	0.114111	0.0915698	0.0908553	0.209413
	55	0.0839	0.0664	0.1721	0.2007	0.1356	0.122	0.1726		0.189173	0.208475	0.250518	0.222508	0.132841	0.15249		0.0738072	0.0720684	0.06101	0.113485	0.0727487		0.0718486	0.0798881	0.0567523	0.109291	0.0789263		0.0454675	0.110631	0.0951166	0.0940095	0.207958
	55.1	0.0845	0.0647	0.1718	0.2004	0.1347	0.1221	0.1676		0.190375	0.207797	0.251492	0.222622	0.128949	0.151353		0.0733284	0.0729719	0.0626289	0.114449	0.0720047		0.0733453	0.0834111	0.0582645	0.109102	0.0743405		0.0470388	0.109071	0.0928023	0.0932304	0.209019
	55.2	0.0845	0.0646	0.1709	0.2007	0.1345	0.1242	0.169		0.188943	0.208355	0.251867	0.222621	0.128866	0.148412		0.0725966	0.0720702	0.0605947	0.120344	0.073142		0.071867	0.0829708	0.0571665	0.110765	0.0748706		0.0461887	0.109555	0.0943327	0.0946186	0.20666
	55.3	0.0844	0.0651	0.1722	0.2004	0.1333	0.124	0.1722		0.189238	0.208218	0.250521	0.22457	0.127078	0.148727		0.0735695	0.0734151	0.0612016	0.118684	0.0725632		0.0713738	0.0818351	0.0592623	0.110927	0.0752089		0.0463539	0.108477	0.0925993	0.0920391	0.206424
	55.4	0.0849	0.0657	0.171	0.2001	0.1333	0.1242	0.1714		0.18784	0.208416	0.252156	0.223167	0.12736	0.147627		0.0725248	0.0726566	0.0597183	0.117508	0.0728697		0.069416	0.0813234	0.0580913	0.110422	0.0735879		0.0461234	0.108127	0.0932173	0.0927348	0.205544
	55.5	0.0833	0.0661	0.1723	0.1985	0.1328	0.1245	0.1706		0.18784	0.20841	0.253433	0.222807	0.130908	0.150101		0.0736894	0.0732106	0.0598949	0.114259	0.0739581		0.0714833	0.0791256	0.0573805	0.11072	0.0761867		0.0459574	0.108805	0.0906783	0.0912581	0.206332
	55.6	0.0823	0.0644	0.1715	0.1987	0.1337	0.1233	0.1696		0.187462	0.207873	0.254896	0.223166	0.129239	0.150709		0.0720297	0.072449	0.0605322	0.111269	0.0739003		0.0709908	0.0799136	0.057923	0.108214	0.0769537		0.0466572	0.106391	0.0906792	0.0906139	0.209302
	55.7	0.081	0.065	0.1712	0.1976	0.1332	0.1223	0.1686		0.186477	0.208273	0.254885	0.223639	0.130304	0.151254		0.073679	0.071327	0.0598992	0.113172	0.0740668		0.0717569	0.079419	0.054868	0.106738	0.0749004		0.0455581	0.108011	0.0902853	0.0923032	0.21061
	55.8	0.0802	0.064	0.1708	0.1986	0.1324	0.1235	0.1716		0.187349	0.207896	0.256061	0.222355	0.128984	0.150747		0.0730616	0.0718636	0.0616962	0.111848	0.0754496		0.0707716	0.0785891	0.0568838	0.108236	0.0771075		0.0489749	0.110075	0.0897855	0.0925488	0.211721
	55.9	0.0796	0.0659	0.17	0.1975	0.1328	0.1228	0.174		0.187026	0.207552	0.257033	0.220761	0.128936	0.149318		0.0748756	0.0721271	0.0605947	0.116468	0.0756894		0.070792	0.0791834	0.0567901	0.107881	0.0747103		0.0489471	0.111111	0.0894603	0.0955773	0.208553
	56	0.0796	0.0649	0.1704	0.198	0.1321	0.1231	0.1735		0.187443	0.207673	0.257473	0.221956	0.129153	0.150896		0.0731103	0.0737186	0.0608891	0.117956	0.075088		0.0700459	0.0757108	0.0542094	0.108994	0.0747701		0.0466307	0.112984	0.0887038	0.0953232	0.202632
	56.1	0.0796	0.0673	0.1712	0.1968	0.1319	0.1224	0.1714		0.187216	0.206955	0.257041	0.222241	0.125652	0.150342		0.0744943	0.0724638	0.0605381	0.116778	0.0745889		0.0704297	0.076518	0.0553052	0.109465	0.0749405		0.0462674	0.110992	0.0908104	0.0965538	0.203558
	56.2	0.0786	0.0654	0.1727	0.1979	0.1314	0.1225	0.1745		0.186456	0.207636	0.256532	0.222241	0.128358	0.150292		0.0754996	0.0733646	0.0616682	0.117147	0.0752983		0.0720652	0.0773276	0.0560327	0.108615	0.0741033		0.0448609	0.111311	0.0912382	0.0963357	0.204807
	56.3	0.078	0.0671	0.1717	0.1968	0.1327	0.1247	0.1727		0.188221	0.208039	0.255717	0.221083	0.126402	0.149797		0.0764677	0.0725199	0.0626172	0.113572	0.073538		0.0717375	0.0760433	0.057858	0.109233	0.0741758		0.0458924	0.111351	0.0899202	0.095	0.208225
	56.4	0.0789	0.0671	0.1725	0.1981	0.1328	0.1242	0.1716		0.187956	0.207908	0.253546	0.221271	0.127191	0.151461		0.0773209	0.0723899	0.0620664	0.116017	0.0723363		0.0729352	0.0763524	0.0545977	0.106658	0.0760486		0.0452105	0.108929	0.0913687	0.0956292	0.213098
	56.5	0.0803	0.0672	0.1705	0.1993	0.1335	0.1243	0.1743		0.1875	0.209257	0.254363	0.222831	0.129008	0.151931		0.0763378	0.072694	0.0639295	0.118812	0.0733712		0.0711563	0.0759025	0.055102	0.105977	0.0757754		0.0460192	0.109447	0.0900287	0.0958542	0.212545
	56.6	0.08	0.0662	0.1697	0.1997	0.1337	0.1251	0.1737		0.186651	0.208689	0.252439	0.223535	0.128679	0.151469		0.0756467	0.0717771	0.064117	0.119848	0.0738492		0.0711744	0.0747375	0.053404	0.107194	0.0772566		0.0462018	0.108541	0.09211	0.0977909	0.215522
	56.7	0.0803	0.065	0.1688	0.1984	0.1335	0.1256	0.1715		0.184187	0.208333	0.252442	0.222565	0.13181	0.152328		0.074255	0.0739988	0.0646738	0.122333	0.0734286		0.0693245	0.076164	0.0533605	0.107348	0.0786651		0.0450553	0.109136	0.0932809	0.0962614	0.212185
	56.8	0.0804	0.0659	0.1694	0.1982	0.1335	0.127	0.1716		0.18541	0.208453	0.250446	0.221615	0.131348	0.151339		0.0762463	0.0725315	0.0650621	0.121212	0.0742913		0.0707763	0.0759766	0.0540431	0.108923	0.0774424		0.0455446	0.111072	0.0971776	0.0968695	0.213531
	56.9	0.0805	0.065	0.1697	0.1993	0.1327	0.1272	0.1722		0.184915	0.208219	0.250297	0.222942	0.130534	0.15433		0.0748349	0.0729527	0.0624297	0.12217	0.0746531		0.0702867	0.0752688	0.0543079	0.107992	0.0787903		0.0450042	0.108858	0.0930067	0.0959268	0.218766
	57	0.0805	0.0676	0.1704	0.1985	0.1332	0.1267	0.1714		0.182678	0.208807	0.246903	0.222847	0.129045	0.155707		0.0767914	0.0740665	0.0628282	0.120812	0.0737769		0.0701443	0.0764292	0.0546716	0.105801	0.0755538		0.0462149	0.10807	0.0925204	0.0940171	0.213724
	57.1	0.0812	0.0665	0.1681	0.1991	0.1325	0.126	0.1742		0.183425	0.208241	0.247148	0.223419	0.125096	0.158746		0.0749695	0.0751433	0.0608273	0.116761	0.072884		0.0717182	0.0753508	0.053148	0.10723	0.0748916		0.0480905	0.106345	0.0909091	0.093833	0.211979
	57.2	0.0821	0.0675	0.1662	0.1982	0.1323	0.1252	0.1765		0.182426	0.207611	0.24687	0.224144	0.126771	0.159142		0.0766602	0.0768288	0.0623018	0.118644	0.0739003		0.070922	0.0750916	0.0562576	0.107661	0.0760441		0.0474308	0.107725	0.0919828	0.0927348	0.209242
	57.3	0.0822	0.066	0.1659	0.1988	0.1329	0.1264	0.1739		0.182619	0.207247	0.249927	0.22767	0.127765	0.157776		0.0754625	0.0759184	0.0632935	0.11641	0.0735323		0.0720446	0.0765477	0.054087	0.108263	0.0726985		0.0481013	0.108156	0.0911701	0.0949704	0.208978
	57.4	0.0804	0.0673	0.1683	0.1991	0.1342	0.1261	0.1741		0.184625	0.206519	0.248541	0.22885	0.127765	0.155684		0.0756731	0.0773627	0.0621617	0.113965	0.073908		0.0703441	0.0753968	0.0560748	0.110791	0.0741769		0.0466948	0.107496	0.0905823	0.0943787	0.210877
	57.5	0.081	0.0659	0.1686	0.2012	0.1355	0.1272	0.1771		0.183575	0.2066	0.250146	0.229889	0.128848	0.152032		0.0749818	0.0762332	0.0623836	0.1141	0.0740452		0.0718442	0.0735878	0.0553983	0.109035	0.0768317		0.0463093	0.109226	0.089563	0.0930027	0.206455
	57.6	0.0824	0.0659	0.1706	0.2015	0.1352	0.1274	0.1755		0.184592	0.206389	0.25044	0.229727	0.127611	0.151902		0.0751151	0.0759984	0.0618826	0.111266	0.0741389		0.0704901	0.0749235	0.0564123	0.107925	0.0759794		0.0475387	0.108634	0.0902527	0.0942008	0.207547
	57.7	0.0826	0.0667	0.1699	0.2016	0.1355	0.1278	0.174		0.186292	0.205699	0.254706	0.230242	0.129376	0.150853		0.0753027	0.0762002	0.0638496	0.113173	0.0738725		0.0703976	0.0754139	0.0544494	0.106713	0.0758294		0.0464005	0.110796	0.0921195	0.0933294	0.20723
	57.8	0.0815	0.0655	0.169	0.2002	0.1353	0.1287	0.1736		0.187538	0.206089	0.254556	0.231521	0.129791	0.15179		0.0747348	0.0745507	0.0636279	0.113015	0.0735779		0.070904	0.0760736	0.0533388	0.105844	0.0743965		0.0470953	0.110124	0.0920201	0.0950992	0.203459
	57.9	0.0812	0.0666	0.1665	0.1995	0.1355	0.1274	0.1782		0.190491	0.206155	0.254322	0.232482	0.127942	0.153983		0.0763487	0.0750763	0.0626744	0.111933	0.0744763		0.0705226	0.0766154	0.0538776	0.107201	0.0713436		0.0472707	0.11123	0.0929395	0.0942071	0.206228
	58	0.0828	0.0644	0.1677	0.1983	0.1352	0.1288	0.1786		0.188559	0.205717	0.254695	0.232232	0.128215	0.154081		0.0759768	0.0732252	0.0642338	0.115101	0.0748154		0.0716637	0.0756923	0.0543079	0.106265	0.0738095		0.0465638	0.111547	0.0938746	0.0921592	0.201918
	58.1	0.0828	0.066	0.1666	0.1982	0.1361	0.1284	0.1789		0.187197	0.20642	0.258889	0.232235	0.12397	0.154566		0.077853	0.0735562	0.0640523	0.11193	0.0740164		0.0706535	0.0766166	0.0557377	0.10707	0.0734887		0.0477387	0.113053	0.0958062	0.091467	0.206015
	58.2	0.0818	0.0632	0.1666	0.1967	0.1368	0.1282	0.181		0.188794	0.206631	0.259829	0.233133	0.12306	0.15309		0.0777616	0.0734669	0.0650028	0.109936	0.0744059		0.0718789	0.0771114	0.0538556	0.107677	0.0716548		0.0468358	0.111625	0.0944767	0.0887591	0.205295
	58.3	0.0815	0.0632	0.1652	0.1966	0.1366	0.1282	0.1804		0.186984	0.207203	0.260469	0.233728	0.124954	0.153749		0.0788392	0.073363	0.0649954	0.11024	0.0740308		0.0708701	0.075	0.0558956	0.107749	0.0742064		0.0471146	0.111072	0.0944566	0.0897174	0.206549
	58.4	0.083	0.0632	0.1652	0.1961	0.1376	0.1274	0.1757		0.186982	0.208328	0.25839	0.236092	0.124629	0.15213		0.0763469	0.074889	0.0639762	0.109418	0.0734893		0.0711223	0.0770871	0.0529963	0.108246	0.070691		0.047154	0.111269	0.0915033	0.0895609	0.208312
	58.5	0.0831	0.0639	0.1645	0.196	0.137	0.1275	0.1777		0.189039	0.208698	0.258331	0.235899	0.128731	0.150774		0.0774054	0.0729839	0.0657478	0.111421	0.0739731		0.0721831	0.0786825	0.0545381	0.106531	0.073132		0.0467002	0.111898	0.0955137	0.0899072	0.209421
	58.6	0.0831	0.0659	0.1666	0.1953	0.1374	0.127	0.1781		0.188097	0.209475	0.256765	0.23803	0.130369	0.151952		0.0763487	0.0725368	0.0640045	0.11225	0.0737578		0.0709434	0.0787473	0.0522236	0.106144	0.073751		0.0480202	0.113468	0.094522	0.0917245	0.210742
	58.7	0.0828	0.0642	0.1668	0.1963	0.1372	0.1277	0.1772		0.188831	0.209833	0.256101	0.239175	0.129105	0.151365		0.0778472	0.0726539	0.0633711	0.110023	0.0723149		0.0726313	0.0795732	0.0520749	0.104511	0.0715698		0.0471778	0.11158	0.0951872	0.0914863	0.209611
	58.8	0.0837	0.0648	0.1681	0.1965	0.1372	0.1291	0.1758		0.188464	0.20929	0.252345	0.240495	0.132526	0.153501		0.0768307	0.0719033	0.0634065	0.113647	0.0723569		0.0715721	0.0801341	0.0517945	0.105887	0.0721078		0.0453654	0.111502	0.0934183	0.0934983	0.210846
	58.9	0.083	0.0635	0.1674	0.1975	0.1368	0.1294	0.1758		0.18723	0.208866	0.251388	0.239567	0.129797	0.153232		0.078922	0.073205	0.0615699	0.112297	0.0716644		0.072002	0.0801457	0.0514076	0.10522	0.0700637		0.0460508	0.108765	0.0927036	0.0945946	0.205749
	59	0.0814	0.0655	0.1679	0.1967	0.1358	0.1299	0.1708		0.189522	0.208019	0.250367	0.240062	0.129323	0.152277		0.0775883	0.0727346	0.0621627	0.110801	0.0715119		0.0720924	0.0807039	0.0532133	0.105964	0.0713154		0.0445682	0.110876	0.0919662	0.095843	0.20662
	59.1	0.0803	0.0661	0.1659	0.1972	0.1361	0.1284	0.1723		0.188783	0.207503	0.254207	0.239767	0.130648	0.152719		0.0786247	0.0742903	0.0617422	0.112193	0.0725258		0.0718954	0.0801815	0.0533662	0.104918	0.0698861		0.0431635	0.110717	0.0915842	0.0987261	0.203203
	59.2	0.0817	0.0656	0.1657	0.196	0.1355	0.129	0.1741		0.187195	0.208197	0.251552	0.239624	0.129929	0.152012		0.0761287	0.0736863	0.0612549	0.110236	0.0725117		0.0723436	0.0779927	0.0558751	0.104499	0.0682794		0.044618	0.111466	0.0893046	0.0979366	0.201689
	59.3	0.0816	0.0665	0.1646	0.1968	0.1353	0.1297	0.1715		0.188818	0.207931	0.252436	0.239108	0.131343	0.154192		0.0774194	0.0723909	0.0627911	0.10957	0.0731613		0.0711413	0.0792978	0.0538651	0.105371	0.0677306		0.0448179	0.113314	0.0897571	0.0972142	0.201289
	59.4	0.0812	0.0651	0.1658	0.1971	0.1355	0.128	0.1732		0.188131	0.206923	0.252812	0.237787	0.13197	0.153711		0.0763359	0.0732394	0.0629423	0.111778	0.0736006		0.0721468	0.0786211	0.0556465	0.104995	0.0655547		0.0452388	0.112173	0.0885453	0.0944541	0.2
	59.5	0.0811	0.0663	0.1667	0.1982	0.1345	0.1286	0.174		0.186601	0.20682	0.256555	0.239497	0.127817	0.15175		0.0765755	0.0726504	0.064684	0.108897	0.0726744		0.0715365	0.0801331	0.054627	0.105779	0.0673635		0.0452388	0.111896	0.0879159	0.0936958	0.201702
	59.6	0.0817	0.0633	0.167	0.1981	0.1345	0.1286	0.1705		0.188494	0.206016	0.255876	0.240558	0.127013	0.151817		0.0750715	0.0733521	0.065586	0.10787	0.0734923		0.0717523	0.0832576	0.0545603	0.104052	0.0686313		0.0433324	0.110641	0.0882044	0.0965318	0.19712
	59.7	0.081	0.0632	0.166	0.1993	0.1341	0.1287	0.1716		0.185706	0.205706	0.257796	0.242558	0.124818	0.150821		0.0761882	0.0728916	0.0658972	0.108083	0.074268		0.0718427	0.0831821	0.0556684	0.105188	0.0724245		0.0441464	0.110172	0.0906228	0.0947429	0.195825
	59.8	0.0796	0.0624	0.1669	0.1996	0.1338	0.1291	0.175		0.185151	0.206523	0.258641	0.241391	0.122903	0.151704		0.0758555	0.0727931	0.0663577	0.104081	0.0739088		0.0706357	0.0826021	0.0545603	0.103476	0.0697134		0.0427255	0.109705	0.0920868	0.0958587	0.193725
	59.9	0.0791	0.0616	0.1671	0.2001	0.1338	0.1281	0.172		0.188016	0.206721	0.258961	0.239939	0.125323	0.151342		0.0774023	0.0734259	0.0656314	0.105167	0.0743898		0.0717162	0.0838378	0.0577471	0.104995	0.0696864		0.0424226	0.110014	0.0911631	0.0963156	0.19719
	60	0.0807	0.0631	0.169	0.199	0.1347	0.1295	0.1741		0.186451	0.20732	0.256152	0.239456	0.125371	0.151832		0.0755981	0.07249	0.0646296	0.102774	0.0731141		0.0702811	0.0823743	0.0561432	0.105005	0.0684455		0.0448054	0.110719	0.0904962	0.0947826	0.196977
	60.1	0.0814	0.0623	0.1697	0.1991	0.1369	0.1295	0.176		0.18687	0.208546	0.255168	0.239012	0.128215	0.154289		0.0766834	0.0735471	0.0648699	0.104566	0.0735721		0.0697326	0.0845499	0.0581065	0.105661	0.0703518		0.0436608	0.109657	0.0889044	0.0966057	0.203433
	60.2	0.0801	0.0638	0.169	0.1977	0.138	0.1305	0.1783		0.18985	0.208731	0.256721	0.239324	0.130435	0.153712		0.0759798	0.0721856	0.0639481	0.109936	0.0752709		0.0705529	0.0836375	0.057235	0.105274	0.0701279		0.0431996	0.109968	0.0892102	0.0959698	0.201204
	60.3	0.0798	0.0635	0.1687	0.198	0.1384	0.1318	0.181		0.190987	0.209008	0.256532	0.23673	0.129368	0.156211		0.0768861	0.0743405	0.0654795	0.110393	0.0750675		0.0699301	0.0834345	0.0571429	0.103133	0.0701007		0.0452778	0.108041	0.0897255	0.0959142	0.203023
	60.4	0.0796	0.0627	0.1678	0.1978	0.1382	0.1313	0.1834		0.190783	0.209635	0.258961	0.236546	0.131618	0.156016		0.0755758	0.0738887	0.0659095	0.111163	0.0759738		0.07075	0.0849515	0.0558682	0.103967	0.0729247		0.0446726	0.107496	0.0906854	0.0962706	0.204247
	60.5	0.0805	0.0626	0.1691	0.1983	0.1377	0.1324	0.1839		0.191764	0.208507	0.256105	0.234854	0.13209	0.156242		0.0751916	0.0738148	0.0656839	0.117512	0.0761813		0.0686299	0.0830052	0.0529908	0.102554	0.0720686		0.0453281	0.107281	0.0925405	0.0940023	0.206138
	60.6	0.0802	0.0632	0.1682	0.199	0.1381	0.1322	0.1861		0.189729	0.207981	0.25792	0.235224	0.129609	0.155367		0.0730539	0.0729271	0.067153	0.115862	0.0753769		0.068408	0.0837379	0.0556227	0.103476	0.0731707		0.0461496	0.107482	0.0926056	0.0950318	0.206244
	60.7	0.079	0.0641	0.1692	0.1991	0.1375	0.1304	0.1844		0.188228	0.208734	0.258103	0.234635	0.131336	0.155159		0.0723007	0.0742367	0.0652052	0.113814	0.0760302		0.0688199	0.0835358	0.0526951	0.103755	0.0710919		0.0447222	0.109474	0.0897973	0.0963197	0.203998
	60.8	0.0787	0.0635	0.1695	0.1996	0.1376	0.1301	0.1836		0.190126	0.208637	0.258838	0.234187	0.131414	0.157075		0.0708492	0.0730393	0.0658806	0.115226	0.0752272		0.0675105	0.0843447	0.0533922	0.105466	0.0741467		0.0456825	0.107881	0.0897033	0.0957964	0.20543
	60.9	0.0794	0.0649	0.1708	0.1989	0.1373	0.1303	0.1797		0.188459	0.208816	0.258714	0.235932	0.133948	0.156897		0.0732872	0.072952	0.0656811	0.113657	0.0744249		0.0690855	0.0840413	0.0529695	0.104996	0.0715403		0.047286	0.108696	0.0910354	0.0974564	0.20485
	61	0.0794	0.0639	0.17	0.1998	0.1373	0.1295	0.176		0.187059	0.209127	0.258373	0.236095	0.134051	0.15871		0.0712753	0.0737115	0.0655707	0.111212	0.073845		0.0681875	0.0840694	0.0512615	0.104632	0.0716243		0.0461023	0.10703	0.0899654	0.0968295	0.205837
	61.1	0.0782	0.0655	0.1695	0.1997	0.1377	0.1309	0.1786		0.188459	0.207655	0.255704	0.236066	0.131178	0.15871		0.0717521	0.0733173	0.0668903	0.11313	0.0720355		0.0682999	0.0849832	0.0525682	0.104942	0.0711772		0.0456952	0.105759	0.0898411	0.0949512	0.203459
	61.2	0.078	0.0634	0.1681	0.1994	0.1373	0.1306	0.1767		0.187595	0.207859	0.256577	0.234505	0.132124	0.159798		0.0718034	0.0726	0.0659586	0.110557	0.0727518		0.0687949	0.0819423	0.0500601	0.103469	0.0721852		0.0448094	0.107292	0.0903719	0.0954165	0.205438
	61.3	0.0784	0.0636	0.1683	0.2001	0.1376	0.1308	0.1766		0.188264	0.208635	0.255376	0.234409	0.129211	0.157524		0.0743468	0.0721835	0.0671863	0.109552	0.0742097		0.0680188	0.0822498	0.0519169	0.10458	0.0747554		0.0438645	0.105465	0.091922	0.0940938	0.208418
	61.4	0.0794	0.0618	0.1692	0.1995	0.1369	0.1312	0.1803		0.191203	0.208252	0.258778	0.233978	0.129794	0.157222		0.0720038	0.072354	0.0652053	0.108794	0.0744804		0.0692555	0.081448	0.0508203	0.103323	0.0748726		0.0457698	0.107392	0.0902151	0.094356	0.210957
	61.5	0.0795	0.0634	0.1685	0.2008	0.1358	0.1302	0.1784		0.191176	0.208495	0.259805	0.233389	0.127019	0.1545		0.0734357	0.0718122	0.0636279	0.106576	0.0737389		0.0682602	0.0822289	0.0505976	0.102658	0.0770133		0.0451774	0.108741	0.0894224	0.0963263	0.211996
	61.6	0.079	0.0617	0.1694	0.2004	0.1356	0.1305	0.1812		0.192012	0.209046	0.257799	0.234821	0.125823	0.15586		0.0720848	0.0711305	0.0620011	0.105599	0.0728706		0.0685742	0.0821794	0.0528827	0.10231	0.0753318		0.0438889	0.109555	0.0889044	0.0948251	0.207128
	61.7	0.0788	0.0632	0.1685	0.2012	0.1361	0.1304	0.1835		0.194282	0.208236	0.258331	0.23484	0.127613	0.155478		0.0739778	0.0702208	0.0635806	0.106576	0.0727587		0.0700543	0.0813253	0.0501592	0.101794	0.077912		0.0433454	0.109637	0.0917077	0.0957324	0.208462
	61.8	0.0789	0.0631	0.1695	0.2024	0.1366	0.1304	0.1812		0.192047	0.20876	0.254711	0.236483	0.129623	0.156078		0.0728305	0.0715564	0.064468	0.104383	0.0731707		0.0696296	0.0827795	0.0502771	0.103379	0.0782233		0.0439133	0.107778	0.090973	0.0979827	0.203789
	61.9	0.0805	0.066	0.168	0.2028	0.1376	0.1301	0.1842		0.191857	0.209544	0.253591	0.237943	0.133698	0.155332		0.0742844	0.0717131	0.065351	0.105405	0.0724582		0.0695609	0.0811138	0.0505929	0.103171	0.0795902		0.0444997	0.107929	0.0905923	0.0972942	0.206738
	62	0.0803	0.0638	0.1691	0.2041	0.1371	0.1297	0.1838		0.193459	0.209089	0.252202	0.239325	0.132192	0.156996		0.0730031	0.0725275	0.0660834	0.10368	0.0717032		0.0704087	0.0829563	0.0518401	0.104691	0.0798122		0.0473829	0.108383	0.0875258	0.0980619	0.203468
	62.1	0.0796	0.0649	0.1697	0.2034	0.1374	0.1302	0.1818		0.191869	0.208722	0.254551	0.241088	0.132556	0.158686		0.0741882	0.0724435	0.0651284	0.102829	0.0731191		0.0697732	0.0828813	0.0540326	0.105157	0.0777001		0.0477505	0.107018	0.0886293	0.0966995	0.200102
	62.2	0.0801	0.0635	0.1706	0.2047	0.1371	0.1296	0.186		0.190006	0.210185	0.254094	0.239865	0.130578	0.161129		0.0743645	0.0734	0.0658727	0.107047	0.0735606		0.0717633	0.0842391	0.0518962	0.105136	0.0800622		0.0448629	0.10904	0.0883259	0.0950029	0.205542
	62.3	0.0819	0.0633	0.1699	0.2055	0.1372	0.1278	0.183		0.189613	0.209925	0.253792	0.24	0.133115	0.162263		0.0766857	0.0729811	0.0647201	0.107317	0.0736173		0.0712876	0.0837871	0.052	0.105465	0.0787127		0.0443705	0.109584	0.0894448	0.0959977	0.206118
	62.4	0.081	0.0603	0.1686	0.2056	0.1378	0.1281	0.179		0.188974	0.209665	0.252927	0.240074	0.13239	0.164832		0.0755387	0.0743176	0.0668276	0.107332	0.0754389		0.0712349	0.0826772	0.050638	0.10449	0.0797214		0.0448753	0.109463	0.0871795	0.0959538	0.210367
	62.5	0.0813	0.0622	0.169	0.2064	0.137	0.1298	0.1808		0.189239	0.210841	0.254556	0.240622	0.132852	0.163322		0.076213	0.0749601	0.0666667	0.109987	0.0763742		0.0723993	0.0843665	0.0512515	0.106143	0.0774566		0.0450899	0.107281	0.0872093	0.0962428	0.205038
	62.6	0.0812	0.0611	0.1692	0.2058	0.1368	0.1297	0.1792		0.19007	0.211074	0.258311	0.241315	0.132163	0.162732		0.0756501	0.0765245	0.068055	0.109244	0.0770416		0.0706696	0.0841629	0.0513428	0.105601	0.0777262		0.0454545	0.106039	0.084478	0.100058	0.205778
	62.7	0.0821	0.0629	0.1701	0.2069	0.1367	0.1305	0.1825		0.190186	0.211114	0.256959	0.239757	0.131106	0.161185		0.0752359	0.0749004	0.06565	0.110619	0.076716		0.0709534	0.0860507	0.0493291	0.105802	0.0795674		0.0456923	0.108032	0.0867032	0.0996544	0.20948
	62.8	0.0814	0.0618	0.1693	0.2063	0.1368	0.1311	0.1837		0.188662	0.212164	0.258727	0.239582	0.131236	0.160741		0.0751773	0.0753779	0.0664186	0.107556	0.0758157		0.0708836	0.0852995	0.0502175	0.106985	0.0754936		0.0442186	0.106204	0.084647	0.0997126	0.209124
	62.9	0.0812	0.0637	0.1695	0.2069	0.1375	0.1295	0.1794		0.191145	0.212791	0.258206	0.238184	0.12881	0.161945		0.0752663	0.0745082	0.0660078	0.10643	0.0759639		0.0693797	0.084843	0.0473934	0.106899	0.0762384		0.0446035	0.106301	0.0851865	0.0996831	0.208376
	63	0.0811	0.0616	0.1685	0.2068	0.1379	0.1285	0.1774		0.190636	0.213923	0.259615	0.238748	0.131589	0.16071		0.0751951	0.0749652	0.0673363	0.103661	0.0771149		0.070464	0.0858525	0.0469984	0.108905	0.0741748		0.0450797	0.106465	0.0822763	0.096292	0.207885
	63.1	0.0816	0.0619	0.1687	0.2072	0.1382	0.1286	0.1809		0.189264	0.214193	0.257301	0.241823	0.129502	0.159193		0.0734357	0.0726912	0.0663577	0.0993407	0.0770853		0.0688894	0.0848686	0.0509881	0.1074	0.0762349		0.0437534	0.104912	0.083705	0.0956622	0.211578
	63.2	0.0814	0.0614	0.1688	0.2079	0.138	0.1274	0.1815		0.192864	0.212461	0.259184	0.242968	0.130752	0.156118		0.0752181	0.0739639	0.0672222	0.101143	0.0762744		0.0684495	0.086524	0.0501976	0.107428	0.0776131		0.0439319	0.107418	0.0859993	0.0970428	0.209578
	63.3	0.0819	0.0643	0.1673	0.2076	0.1368	0.1281	0.1794		0.191835	0.21316	0.257085	0.244109	0.129339	0.154339		0.0745459	0.0728753	0.0668271	0.100352	0.076982		0.0688219	0.0853879	0.0506129	0.1073	0.0770133		0.0442916	0.107985	0.0884986	0.0954297	0.20339
	63.4	0.0826	0.0621	0.1668	0.2077	0.1373	0.1295	0.181		0.193123	0.214221	0.255533	0.244569	0.131057	0.153147		0.0755828	0.0742211	0.0663577	0.104203	0.0765257		0.0682819	0.0849536	0.0490312	0.106872	0.0805002		0.0441501	0.10927	0.0913793	0.0963925	0.204733
	63.5	0.0812	0.064	0.1655	0.2064	0.1375	0.1293	0.1816		0.194785	0.213134	0.254828	0.245623	0.130579	0.155523		0.0734914	0.0735819	0.0661846	0.102228	0.0767317		0.0691087	0.0838323	0.0493291	0.108108	0.078064		0.0457064	0.111817	0.0909091	0.0976314	0.202473
	63.6	0.0815	0.0623	0.1663	0.2066	0.1374	0.1312	0.1814		0.194598	0.213458	0.253697	0.245626	0.129507	0.154978		0.0749354	0.0748811	0.0653825	0.105148	0.0782476		0.0696372	0.0836331	0.052071	0.1073	0.0757221		0.0467885	0.110367	0.0906293	0.0969609	0.205075
	63.7	0.0831	0.065	0.1669	0.2067	0.1366	0.1307	0.181		0.196006	0.214388	0.254736	0.243179	0.13186	0.156013		0.0741784	0.0748272	0.0663209	0.105102	0.0779966		0.068706	0.0854061	0.0503937	0.108367	0.0756041		0.0456305	0.11162	0.0883959	0.098011	0.203399
	63.8	0.0821	0.0646	0.169	0.207	0.1365	0.1303	0.1787		0.193746	0.214453	0.253357	0.244441	0.131123	0.156863		0.0760563	0.0743883	0.0643188	0.10508	0.0771587		0.0692997	0.0845367	0.049843	0.108264	0.0750973		0.0465437	0.111268	0.088586	0.098389	0.203608
	63.9	0.0805	0.0663	0.1704	0.2078	0.1366	0.1303	0.1789		0.192449	0.215262	0.255406	0.246636	0.134537	0.160366		0.0756401	0.0730503	0.0656435	0.106114	0.0776308		0.0682148	0.0842359	0.0503343	0.108709	0.0788754		0.0454045	0.110449	0.0884261	0.0967185	0.207992
	64	0.0811	0.0657	0.1712	0.2081	0.136	0.13	0.1807		0.192886	0.216107	0.254237	0.248168	0.133824	0.160277		0.0752461	0.0733728	0.0651249	0.104849	0.077454		0.0695988	0.084812	0.0490773	0.111067	0.0762943		0.0441501	0.111888	0.0907845	0.0977292	0.206755
	64.1	0.0805	0.0663	0.1725	0.2087	0.1367	0.1293	0.1801		0.192331	0.217969	0.254455	0.247067	0.134039	0.159438		0.0741	0.0754829	0.0668884	0.10524	0.0773946		0.0689238	0.0852853	0.0506279	0.10917	0.0797355		0.0456811	0.110684	0.0891566	0.0970985	0.209124
	64.2	0.0804	0.0632	0.1715	0.2077	0.1362	0.1312	0.1798		0.194163	0.219369	0.25312	0.243335	0.132117	0.157002		0.0739354	0.0746651	0.0644924	0.100913	0.0778947		0.0694175	0.0864346	0.0503343	0.10835	0.0811549		0.0448753	0.111306	0.0906584	0.0977573	0.206382
	64.3	0.0812	0.0639	0.1721	0.2085	0.1365	0.1317	0.18		0.193311	0.220717	0.251445	0.242429	0.129433	0.155447		0.0743164	0.0744388	0.0650332	0.104367	0.078525		0.0679117	0.085241	0.0502947	0.108877	0.0797642		0.0448753	0.11279	0.0888658	0.0960208	0.20246
	64.4	0.0817	0.0622	0.1698	0.2074	0.1364	0.1318	0.1796		0.195084	0.221586	0.251946	0.244031	0.129846	0.15516		0.0728631	0.0722036	0.0653054	0.104779	0.0771729		0.067282	0.0858434	0.0513122	0.108678	0.0814728		0.0469743	0.11115	0.0894792	0.0941007	0.20359
	64.5	0.0811	0.064	0.1698	0.2076	0.1372	0.1325	0.182		0.195279	0.22114	0.252824	0.244626	0.127915	0.153473		0.0745501	0.0735178	0.0648182	0.108581	0.0769671		0.0675906	0.086524	0.0478619	0.111045	0.0791732		0.0475795	0.111854	0.0906545	0.0964963	0.202538
	64.6	0.0806	0.0622	0.17	0.2073	0.1378	0.1321	0.1824		0.192731	0.222237	0.257417	0.245991	0.128084	0.153175		0.0729142	0.0727811	0.0639588	0.107659	0.0780534		0.0679493	0.0844859	0.0482921	0.111244	0.0773994		0.0478826	0.112587	0.0913226	0.0966906	0.208948
	64.7	0.0809	0.0629	0.1696	0.2075	0.1377	0.1305	0.1783		0.192811	0.221816	0.257408	0.24357	0.126001	0.152263		0.0740654	0.074621	0.0641662	0.106226	0.0772017		0.0701754	0.0860409	0.0496454	0.110978	0.076507		0.0464473	0.112583	0.0910987	0.0965795	0.211608
	64.8	0.0803	0.0623	0.1702	0.2065	0.1368	0.1317	0.1802		0.19156	0.221469	0.257735	0.243478	0.127193	0.154087		0.0712284	0.0749263	0.0660169	0.106179	0.0765121		0.0690412	0.0846593	0.0486551	0.109912	0.0748746		0.0459325	0.11517	0.0905307	0.0940466	0.212545
	64.9	0.0796	0.0634	0.1681	0.2062	0.1371	0.1305	0.1837		0.192156	0.221398	0.260076	0.243769	0.127159	0.153177		0.0734266	0.0753532	0.0659158	0.104185	0.0764088		0.0709064	0.083608	0.0505529	0.108222	0.0793651		0.0469484	0.113352	0.0928621	0.0935252	0.21259
	65	0.0806	0.0615	0.1679	0.2066	0.1367	0.13	0.1818		0.192015	0.22039	0.26152	0.242223	0.127722	0.155696		0.0726934	0.0740668	0.06759	0.106253	0.0756736		0.0698977	0.0837586	0.0483871	0.1088	0.0789779		0.0455172	0.111767	0.0904729	0.0941278	0.210526
	65.1	0.0794	0.063	0.168	0.2069	0.1363	0.1311	0.1807		0.191802	0.221143	0.260018	0.240264	0.130983	0.155063		0.0733924	0.0722702	0.0661751	0.102352	0.0752668		0.0711328	0.0827316	0.0472255	0.107364	0.0776962		0.0462555	0.111994	0.0929915	0.0928428	0.210472
	65.2	0.0789	0.0624	0.1683	0.2076	0.1364	0.13	0.1803		0.19441	0.221014	0.259335	0.237185	0.130597	0.155387		0.0704291	0.0726596	0.0663096	0.104919	0.0759711		0.0700513	0.0832077	0.0484061	0.107371	0.0771617		0.0441943	0.111034	0.0917743	0.0939115	0.209883
	65.3	0.08	0.0613	0.1687	0.2068	0.1365	0.1287	0.1756		0.193925	0.221719	0.260844	0.235264	0.133805	0.154864		0.0706953	0.0708538	0.0655586	0.105401	0.0761905		0.0704191	0.0824835	0.0478995	0.10857	0.0763594		0.0435378	0.110035	0.0926302	0.0931104	0.208207
	65.4	0.0811	0.061	0.1689	0.207	0.1376	0.1297	0.172		0.195706	0.222798	0.258844	0.236121	0.134522	0.154563		0.0707118	0.0714847	0.0645102	0.10691	0.0770551		0.0690494	0.081761	0.047956	0.107058	0.0788558		0.0448542	0.110725	0.0887693	0.0946763	0.206637
	65.5	0.0799	0.0613	0.1693	0.2061	0.1384	0.1307	0.1734		0.196199	0.222871	0.259833	0.236614	0.136669	0.154129		0.0714786	0.0703646	0.0653331	0.107932	0.0776569		0.0674594	0.083935	0.0483301	0.108033	0.07853		0.0445367	0.110101	0.0888963	0.0936782	0.204922
	65.6	0.0797	0.0619	0.1664	0.2063	0.1385	0.1311	0.1695		0.196511	0.223623	0.25825	0.239427	0.138111	0.15167		0.0706598	0.0720614	0.0641849	0.10608	0.0766444		0.0677802	0.0823778	0.0477122	0.108103	0.0768037		0.0459579	0.110955	0.0883345	0.0955798	0.207139
	65.7	0.0809	0.0608	0.1675	0.2048	0.1375	0.1314	0.1689		0.198956	0.222482	0.259856	0.239679	0.136279	0.151368		0.070307	0.0724179	0.0656038	0.10848	0.0757662		0.0661836	0.081645	0.051252	0.107249	0.0810706		0.0462682	0.111111	0.089213	0.0944365	0.205912
	65.8	0.0815	0.0619	0.1687	0.2051	0.1374	0.1304	0.1727		0.198276	0.222222	0.26092	0.240129	0.137001	0.152731		0.0695713	0.0725727	0.0652971	0.104292	0.0751236		0.066377	0.0818484	0.0502947	0.107638	0.0802948		0.0467933	0.109129	0.0858311	0.0948571	0.201389
	65.9	0.0814	0.061	0.1697	0.2052	0.1368	0.1301	0.1693		0.198459	0.221817	0.263265	0.239851	0.1337	0.155443		0.0699906	0.0721772	0.0664227	0.104131	0.076089		0.0656846	0.0816944	0.0506081	0.106324	0.0803709		0.0467804	0.110723	0.0869565	0.0955378	0.206759
	66	0.0816	0.0633	0.1701	0.2065	0.1366	0.1309	0.1657		0.197592	0.220891	0.266667	0.239116	0.131261	0.154438		0.0706598	0.0726301	0.0661684	0.105649	0.0765423		0.0675218	0.0836605	0.0514129	0.105035	0.0786127		0.0441096	0.11049	0.0864114	0.0943234	0.203951
	66.1	0.0835	0.0625	0.1705	0.2069	0.1358	0.1303	0.1689		0.197409	0.220995	0.271181	0.239326	0.130783	0.153699		0.0713453	0.0736863	0.0649517	0.106126	0.0767908		0.0674458	0.0828064	0.0517647	0.105938	0.0768049		0.0442623	0.110995	0.0873555	0.0960987	0.20476
	66.2	0.0832	0.0635	0.1711	0.208	0.1363	0.1291	0.1718		0.198764	0.220712	0.26815	0.235804	0.12827	0.153276		0.0697295	0.0736136	0.0655708	0.108096	0.0773058		0.0678877	0.0837097	0.0536413	0.10518	0.0792003		0.0440854	0.112971	0.0869861	0.0945444	0.206673
	66.3	0.0828	0.0603	0.1716	0.2089	0.1363	0.1282	0.1714		0.197656	0.220514	0.263494	0.234755	0.129569	0.152299		0.0695936	0.0761811	0.0648098	0.104202	0.0764818		0.065918	0.0850872	0.052549	0.106614	0.0770119		0.0447965	0.110146	0.0875888	0.0952653	0.204511
	66.4	0.0826	0.0611	0.172	0.2092	0.1362	0.1279	0.1734		0.197724	0.220212	0.259249	0.234205	0.128927	0.153828		0.0676306	0.0745244	0.066036	0.105015	0.0763796		0.0661157	0.0842359	0.0516836	0.10703	0.076216		0.0436443	0.109837	0.0840589	0.0937055	0.203694
	66.5	0.0825	0.0609	0.172	0.2095	0.1372	0.13	0.1717		0.196676	0.220284	0.25942	0.234625	0.129489	0.152294		0.0689736	0.0754458	0.0640932	0.103035	0.077979		0.0650328	0.0845577	0.0518257	0.10568	0.079189		0.0440252	0.111034	0.0840308	0.0964438	0.200692
	66.6	0.0814	0.0632	0.1733	0.2084	0.1381	0.1305	0.169		0.194462	0.220861	0.258786	0.235654	0.131232	0.15061		0.0686665	0.0759717	0.0639694	0.104247	0.0778899		0.0641336	0.0851	0.0531496	0.104805	0.0755725		0.0444566	0.110995	0.0819067	0.0962141	0.202085
	66.7	0.0795	0.0638	0.1737	0.2089	0.1383	0.1312	0.1698		0.195565	0.220602	0.258871	0.236441	0.129602	0.147318		0.0705772	0.0753976	0.0648165	0.10574	0.0770988		0.0655022	0.0848972	0.0560784	0.104068	0.0768936		0.0427984	0.112114	0.0839208	0.0945372	0.205065
	66.8	0.0794	0.0647	0.1746	0.2085	0.138	0.1322	0.1747		0.194273	0.221518	0.258384	0.236864	0.133481	0.147404		0.0702778	0.074941	0.0653607	0.103851	0.0768061		0.0641646	0.08462	0.0560784	0.103428	0.0805524		0.0424309	0.109913	0.0852921	0.0935639	0.202286
	66.9	0.0793	0.0649	0.1739	0.2088	0.1386	0.1316	0.1723		0.194172	0.22169	0.257624	0.236998	0.13155	0.147997		0.0721938	0.073353	0.066093	0.103851	0.0776828		0.0653278	0.0848665	0.0574443	0.105056	0.0795236		0.0415528	0.108522	0.0872035	0.0924346	0.203787
	67	0.0782	0.0656	0.1744	0.2083	0.1372	0.1319	0.1731		0.194905	0.220197	0.254614	0.238281	0.129267	0.146679		0.0714286	0.0732378	0.0647877	0.102675	0.0780182		0.06538	0.0843982	0.0558594	0.104031	0.0801541		0.040294	0.108174	0.0873174	0.0940608	0.207519
	67.1	0.078	0.0673	0.1743	0.2096	0.1369	0.1307	0.174		0.194222	0.220326	0.254252	0.238979	0.129067	0.146632		0.0711628	0.0715406	0.0673253	0.104581	0.078383		0.066506	0.0852897	0.0585002	0.104322	0.0778374		0.040772	0.108877	0.0870721	0.0920978	0.206793
	67.2	0.0796	0.066	0.1743	0.2086	0.1365	0.1297	0.1731		0.196993	0.220537	0.255252	0.239489	0.128881	0.145913		0.0711967	0.0741031	0.068265	0.108038	0.0785022		0.065739	0.0834819	0.0570866	0.10575	0.0754211		0.0388693	0.111188	0.0857616	0.0941411	0.210264
	67.3	0.0808	0.0677	0.1739	0.209	0.1365	0.1288	0.1723		0.197542	0.221499	0.255258	0.238895	0.133285	0.149052		0.0716937	0.07427	0.066752	0.106355	0.0777439		0.0665231	0.0833333	0.0575483	0.104672	0.0760122		0.0385351	0.108516	0.0854022	0.0932155	0.208829
	67.4	0.0806	0.0664	0.1737	0.2088	0.1372	0.128	0.1735		0.195886	0.221802	0.257093	0.24163	0.133358	0.148795		0.0726218	0.0739581	0.0659602	0.108517	0.0775829		0.066094	0.0849421	0.0561445	0.105887	0.0760413		0.0383142	0.110236	0.086755	0.0924872	0.20796
	67.5	0.0787	0.0683	0.173	0.2102	0.1367	0.1279	0.1762		0.197546	0.220109	0.260174	0.243334	0.13128	0.148926		0.071329	0.0752499	0.0646165	0.107467	0.0770988		0.0651396	0.0840761	0.0556863	0.105834	0.0768645		0.0372195	0.108748	0.0862641	0.0925348	0.211606
	67.6	0.0785	0.066	0.1734	0.21	0.1371	0.1272	0.1755		0.195706	0.219477	0.265484	0.24612	0.133235	0.151163		0.0723562	0.0748233	0.0650942	0.106603	0.0758555		0.0673835	0.0838288	0.05549	0.104631	0.0768939		0.0391031	0.110385	0.088157	0.0919442	0.2075
	67.7	0.0786	0.0664	0.173	0.2108	0.1367	0.1279	0.1768		0.196445	0.21851	0.266374	0.246962	0.134494	0.15055		0.0713458	0.0762762	0.0628885	0.107619	0.0746014		0.0665072	0.085119	0.0561665	0.105429	0.0752648		0.0380405	0.111188	0.0872305	0.0947368	0.209419
	67.8	0.0791	0.0654	0.1733	0.2103	0.1371	0.1284	0.1784		0.197485	0.218734	0.266492	0.246457	0.135455	0.152326		0.0728369	0.0753358	0.062763	0.105923	0.0739056		0.0678007	0.0824192	0.0559906	0.104963	0.0771267		0.0373704	0.111379	0.0873594	0.0941043	0.207189
	67.9	0.0799	0.0645	0.1742	0.2109	0.137	0.1289	0.1781		0.196988	0.21938	0.265466	0.246497	0.134765	0.150205		0.0714451	0.0760848	0.0624088	0.107313	0.0738357		0.0667784	0.083358	0.0553606	0.105584	0.0785795		0.038901	0.11157	0.0856765	0.0959796	0.201389
	68	0.0811	0.0647	0.1746	0.2097	0.1371	0.1297	0.1801		0.198769	0.220098	0.266976	0.246453	0.13321	0.149578		0.0732047	0.0760405	0.0605177	0.105923	0.0730369		0.0665231	0.0835301	0.0577223	0.104093	0.0747278		0.0396847	0.111149	0.0887711	0.0951977	0.204647
	68.1	0.0808	0.0649	0.1752	0.2101	0.138	0.1298	0.1794		0.198207	0.220699	0.264527	0.248854	0.136874	0.147569		0.0719258	0.0761609	0.0605401	0.106864	0.0733649		0.0658868	0.0830144	0.05625	0.10332	0.0766053		0.039858	0.113149	0.0882255	0.0951977	0.205459
	68.2	0.0795	0.0666	0.1762	0.2099	0.1381	0.1309	0.1781		0.197891	0.220956	0.263447	0.250213	0.134579	0.147419		0.0739968	0.0777152	0.0604356	0.108178	0.0739898		0.0654094	0.0849307	0.057377	0.105305	0.0745877		0.0411108	0.112808	0.0905761	0.0987829	0.207612
	68.3	0.0793	0.0657	0.1771	0.2101	0.1388	0.1292	0.1732		0.198946	0.221173	0.266141	0.249534	0.134251	0.147108		0.0723898	0.0771023	0.0621366	0.106695	0.075228		0.0670005	0.084046	0.0543393	0.104933	0.0746437		0.0412819	0.113613	0.0897522	0.097706	0.205229
	68.4	0.08	0.0675	0.178	0.2101	0.1394	0.129	0.1729		0.197768	0.222538	0.266471	0.246291	0.135455	0.145011		0.0731143	0.0785797	0.0626589	0.106107	0.0755471		0.0656795	0.0831123	0.0544959	0.106292	0.0761155		0.0405954	0.110612	0.0885104	0.0987198	0.206028
	68.5	0.0803	0.0656	0.1775	0.2111	0.1401	0.1289	0.1754		0.196965	0.22261	0.264955	0.244046	0.133211	0.14555		0.0725209	0.0781917	0.060898	0.10451	0.0765131		0.0666985	0.0833333	0.0519328	0.10516	0.0748683		0.0405515	0.111726	0.0878424	0.097693	0.210996
	68.6	0.0793	0.0658	0.1761	0.2104	0.1411	0.1281	0.174		0.19697	0.222222	0.26299	0.242368	0.132992	0.14323		0.07282	0.0777303	0.0620239	0.104692	0.0757979		0.0658683	0.081488	0.0524462	0.105892	0.0761726		0.0405844	0.110688	0.089172	0.0954274	0.208519
	68.7	0.0773	0.0646	0.1759	0.2105	0.1422	0.129	0.171		0.194427	0.223098	0.2636	0.243293	0.133406	0.142688		0.0728246	0.0795256	0.0611282	0.106061	0.0760911		0.0654676	0.0801064	0.0516432	0.105284	0.0734633		0.0410589	0.110652	0.0879195	0.096034	0.209613
	68.8	0.0784	0.0642	0.1759	0.2089	0.1437	0.1278	0.1752		0.193568	0.22238	0.263097	0.24323	0.133698	0.145364		0.0729774	0.0776398	0.0617642	0.106632	0.0764851		0.0658998	0.0811852	0.0505882	0.103947	0.0727612		0.0393849	0.111765	0.0867672	0.0931414	0.206043
	68.9	0.0791	0.0649	0.1754	0.2092	0.1433	0.1272	0.1742		0.193896	0.221305	0.264663	0.243005	0.135569	0.144749		0.0729264	0.0772358	0.0624095	0.107792	0.0754323		0.0650873	0.0791494	0.0528583	0.105449	0.0732163		0.0391574	0.110111	0.0869854	0.0946479	0.208813
	69	0.0776	0.0641	0.1755	0.2076	0.1439	0.129	0.1726		0.192912	0.22059	0.264475	0.243372	0.133624	0.144442		0.0734266	0.074889	0.0622963	0.107898	0.0736942		0.0662694	0.0787611	0.0512921	0.105903	0.072979		0.0395986	0.110572	0.0852122	0.094382	0.20949
	69.1	0.0771	0.0655	0.1742	0.2083	0.1425	0.1282	0.1732		0.193469	0.219484	0.267017	0.243372	0.134803	0.142451		0.0741171	0.074017	0.0638607	0.105445	0.0739898		0.0650465	0.0816627	0.053125	0.106996	0.0748223		0.0392954	0.109148	0.0842454	0.0926186	0.214977
	69.2	0.0786	0.0654	0.1741	0.2079	0.142	0.128	0.1741		0.192993	0.219528	0.266082	0.243605	0.136838	0.142653		0.0748315	0.0746384	0.0638066	0.105898	0.0733788		0.0646541	0.0806357	0.0514419	0.105901	0.0724151		0.0397727	0.11065	0.0864775	0.0939616	0.213232
	69.3	0.0799	0.0685	0.173	0.209	0.1426	0.127	0.1732		0.191457	0.218465	0.263832	0.241031	0.134698	0.145007		0.0755112	0.0737247	0.0636331	0.103181	0.0732309		0.0644164	0.0809538	0.0528376	0.10722	0.0707071		0.0409593	0.109613	0.0880691	0.093043	0.2195
	69.4	0.0781	0.0686	0.1743	0.2087	0.1417	0.1276	0.1773		0.192826	0.217408	0.261459	0.240812	0.135	0.145828		0.0751043	0.0749712	0.064961	0.101375	0.0755792		0.0633452	0.0823529	0.0517039	0.106487	0.0693771		0.0398063	0.109959	0.0884106	0.0929577	0.219574
	69.5	0.0777	0.068	0.1734	0.2093	0.1417	0.1297	0.1762		0.191132	0.218119	0.260444	0.239309	0.134138	0.148636		0.0760694	0.0748797	0.0638375	0.10364	0.0769523		0.0635975	0.0814466	0.051252	0.106641	0.0678092		0.0413534	0.109617	0.0881188	0.0922085	0.217523
	69.6	0.0782	0.0676	0.1742	0.2083	0.1422	0.1298	0.1769		0.189966	0.217749	0.261898	0.238868	0.131188	0.148201		0.0745614	0.0735464	0.0646215	0.104041	0.0782823		0.0626781	0.0812242	0.050702	0.103911	0.0696981		0.0411733	0.108733	0.0880795	0.0917739	0.2095
	69.7	0.0791	0.0667	0.1739	0.2093	0.1423	0.1298	0.1786		0.191203	0.216838	0.26196	0.238295	0.131849	0.148792		0.0754455	0.0732833	0.064077	0.104676	0.0793922		0.0632851	0.0817407	0.0488751	0.103127	0.0702279		0.0385445	0.109424	0.0887711	0.093505	0.211664
	69.8	0.0784	0.0671	0.1747	0.2099	0.1422	0.1286	0.1751		0.189676	0.217285	0.26763	0.238746	0.130618	0.147366		0.0751217	0.0736255	0.0634058	0.102399	0.0792868		0.0620559	0.08093	0.0512422	0.103421	0.0728896		0.0397422	0.109003	0.08713	0.0925147	0.209173
	69.9	0.0788	0.0638	0.1742	0.2103	0.1416	0.1282	0.173		0.189676	0.217801	0.269653	0.239885	0.128546	0.145287		0.0757295	0.0755153	0.0656273	0.100515	0.0797953		0.0606418	0.0823495	0.0504267	0.103247	0.0717205		0.0385233	0.11138	0.08635	0.0935919	0.209914
	70	0.0794	0.0656	0.1762	0.2096	0.1425	0.1289	0.1738		0.190854	0.218278	0.269988	0.240404	0.130907	0.146809		0.0751619	0.0747393	0.0652529	0.102707	0.0796511		0.0626915	0.0813439	0.051143	0.10383	0.0740052		0.0384821	0.109883	0.0858283	0.0945414	0.207538
	70.1	0.0807	0.0658	0.1773	0.2095	0.1424	0.1275	0.1717		0.189445	0.219213	0.268002	0.242761	0.131303	0.147906		0.075789	0.0756788	0.0662793	0.100559	0.0795368		0.0621615	0.0810253	0.0487616	0.103381	0.0718006		0.0401499	0.109807	0.087188	0.0939428	0.207688
	70.2	0.0816	0.0666	0.1785	0.2094	0.142	0.1276	0.174		0.188242	0.21844	0.266628	0.241455	0.132889	0.149106		0.0739972	0.0752977	0.0673933	0.0995708	0.0803114		0.0633985	0.0831864	0.047932	0.104053	0.0721955		0.0393048	0.110269	0.0884808	0.0945455	0.206862
	70.3	0.08	0.0662	0.1771	0.209	0.1418	0.1276	0.174		0.189781	0.21921	0.266705	0.240479	0.133825	0.148336		0.0746131	0.0747215	0.0669805	0.102224	0.0792718		0.0627803	0.0810097	0.0496124	0.103059	0.0745549		0.0389333	0.108628	0.0890661	0.091851	0.20997
	70.4	0.0798	0.0636	0.1757	0.2097	0.1418	0.127	0.1713		0.188146	0.221691	0.264434	0.240775	0.131366	0.147222		0.0738348	0.0743373	0.0683095	0.0999573	0.0800152		0.0621602	0.0831864	0.0472319	0.105048	0.074472		0.0397651	0.111149	0.0902755	0.0915473	0.21034
	70.5	0.0812	0.0641	0.1737	0.2097	0.1424	0.1275	0.1756		0.189165	0.222553	0.264129	0.242164	0.13245	0.146967		0.074775	0.0736337	0.0665096	0.0992334	0.0813424		0.0624409	0.0830643	0.0491106	0.104884	0.0761271		0.0376402	0.10966	0.0927285	0.0935919	0.211303
	70.6	0.0827	0.0635	0.1715	0.2106	0.1426	0.1268	0.1736		0.190981	0.222538	0.263325	0.243611	0.132938	0.14508		0.0740911	0.075048	0.0662312	0.102477	0.0814703		0.0620429	0.0828697	0.0482998	0.104333	0.0748349		0.0353414	0.109848	0.0897522	0.0934236	0.21034
	70.7	0.0819	0.0646	0.1718	0.2097	0.1438	0.1267	0.1723		0.190375	0.222868	0.264537	0.242389	0.133754	0.145938		0.0755453	0.0747843	0.067175	0.103212	0.082324		0.0629717	0.0845318	0.0508867	0.104966	0.0763052		0.0361543	0.108516	0.0897177	0.0934764	0.20916
	70.8	0.0809	0.0633	0.1719	0.2096	0.1439	0.1277	0.1721		0.19052	0.222409	0.266168	0.241564	0.137213	0.144023		0.0750516	0.0757315	0.0665579	0.105173	0.0813008		0.0619844	0.0848254	0.0508671	0.104012	0.0742088		0.0342612	0.108479	0.0894418	0.0917302	0.207299
	70.9	0.08	0.0626	0.1727	0.2093	0.1429	0.1266	0.17		0.193912	0.221907	0.266303	0.240121	0.135557	0.144816		0.0746679	0.0745698	0.0680581	0.103168	0.0804163		0.0620869	0.0870202	0.0505401	0.103193	0.0748448		0.0344828	0.110577	0.0885434	0.0926554	0.207871
	71	0.0794	0.0624	0.1721	0.2102	0.1431	0.1269	0.1684		0.192635	0.221765	0.268412	0.239021	0.134493	0.143165		0.0742779	0.075349	0.0668478	0.100043	0.0809479		0.0640662	0.0866627	0.0532407	0.1021	0.0738304		0.0367292	0.110045	0.0862944	0.0957357	0.206088
	71.1	0.079	0.0629	0.1731	0.2114	0.1421	0.1287	0.1672		0.193598	0.221794	0.268799	0.239899	0.131402	0.145207		0.0763586	0.0733524	0.0660292	0.101884	0.0802504		0.0626181	0.0867781	0.0518777	0.103911	0.0731797		0.0375839	0.111644	0.088685	0.0947518	0.203056
	71.2	0.0782	0.0631	0.1716	0.2115	0.142	0.128	0.1676		0.193372	0.222979	0.269031	0.239819	0.129486	0.145515		0.0758098	0.0743075	0.0650333	0.101418	0.0792567		0.0638449	0.0853053	0.0530391	0.102744	0.0746812		0.0380697	0.10986	0.0888514	0.0944949	0.204878
	71.3	0.0788	0.0629	0.1721	0.212	0.1422	0.1285	0.1724		0.192881	0.224209	0.26705	0.240889	0.131356	0.148865		0.0764097	0.0737486	0.062961	0.100472	0.0794313		0.0636192	0.0829924	0.0509849	0.102405	0.0749909		0.0391211	0.110048	0.0889859	0.0947666	0.203406
	71.4	0.0795	0.0636	0.1713	0.2109	0.1423	0.1288	0.1716		0.193794	0.223867	0.266628	0.239672	0.130236	0.152725		0.0750861	0.0752524	0.0636495	0.10241	0.0788476		0.0628827	0.0842598	0.0506378	0.1024	0.0776206		0.0385645	0.110427	0.0875668	0.094446	0.201839
	71.5	0.0805	0.0629	0.1717	0.2111	0.1422	0.1269	0.1722		0.195851	0.223852	0.266	0.238374	0.132214	0.156572		0.0759523	0.0735658	0.0628954	0.100515	0.0791667		0.0640359	0.0841149	0.0532202	0.101915	0.0756639		0.0388116	0.110045	0.0871314	0.0950506	0.19874
	71.6	0.0799	0.0637	0.1725	0.2114	0.1418	0.127	0.1738		0.194504	0.223836	0.264286	0.238422	0.130465	0.156474		0.0756534	0.0744133	0.0645976	0.101027	0.0795455		0.0623223	0.0852373	0.0516577	0.103288	0.0750182		0.0399893	0.112406	0.0877134	0.0937412	0.204501
	71.7	0.0795	0.0625	0.1744	0.2116	0.1416	0.1277	0.1723		0.195055	0.223593	0.262094	0.238916	0.130345	0.155423		0.07504	0.0737486	0.0640029	0.106301	0.0791667		0.0627078	0.0830167	0.0531382	0.103228	0.0729661		0.0395299	0.110007	0.087831	0.0935393	0.205318
	71.8	0.0792	0.063	0.1757	0.2121	0.1422	0.128	0.1735		0.196204	0.223865	0.258542	0.240738	0.129789	0.154779		0.0751432	0.0747986	0.0649421	0.103979	0.0793861		0.0630033	0.0830652	0.0518035	0.105314	0.0713246		0.0410886	0.108748	0.0869856	0.0951041	0.208601
	71.9	0.0794	0.0614	0.1759	0.2117	0.1421	0.1292	0.1745		0.193203	0.223721	0.259227	0.240436	0.131261	0.153209		0.0752466	0.0735632	0.0639566	0.10218	0.0788177		0.062278	0.0828212	0.0518632	0.104742	0.0734012		0.0415335	0.109354	0.0851419	0.0939522	0.20751
	72	0.0798	0.0621	0.177	0.2118	0.142	0.1286	0.1736		0.192096	0.223336	0.259323	0.240638	0.134729	0.153664		0.0761992	0.0751578	0.0644111	0.10219	0.0780451		0.0636792	0.0816267	0.0533999	0.104538	0.0720232		0.0411468	0.109461	0.0876667	0.0948373	0.20959
	72.1	0.0805	0.0609	0.1756	0.2106	0.1417	0.1276	0.1757		0.193095	0.22381	0.257824	0.24053	0.134082	0.153299		0.0765341	0.0739322	0.0648014	0.0988397	0.0780303		0.0637947	0.0841395	0.0517638	0.105049	0.0743023		0.0426099	0.112188	0.0862758	0.0953717	0.206522
	72.2	0.0803	0.0614	0.1759	0.2105	0.1419	0.1291	0.1737		0.19097	0.225029	0.257216	0.239672	0.135201	0.154429		0.0776654	0.0740031	0.0642136	0.100345	0.0786134		0.0644554	0.0830643	0.0532159	0.104734	0.0729769		0.0422985	0.111689	0.0851988	0.0943978	0.206468
	72.3	0.0811	0.0618	0.1755	0.2111	0.1424	0.1296	0.1742		0.18923	0.224742	0.255349	0.241871	0.130678	0.152726		0.0766407	0.0731426	0.0658845	0.0990099	0.0781191		0.0657586	0.0837237	0.0522104	0.106568	0.0729769		0.0409139	0.110495	0.0830554	0.0951848	0.207604
	72.4	0.0817	0.0627	0.1768	0.2097	0.1429	0.1296	0.1763		0.190288	0.224987	0.257567	0.242593	0.132848	0.152988		0.0776454	0.0749473	0.0659697	0.0980985	0.0793018		0.0652889	0.0815551	0.0515738	0.105284	0.0723851		0.0417664	0.111304	0.0843615	0.0925615	0.205245
	72.5	0.0802	0.0624	0.1755	0.2097	0.1433	0.1306	0.1754		0.189985	0.225989	0.256946	0.243006	0.132089	0.152078		0.0754113	0.0748806	0.0675919	0.101255	0.0794162		0.0650445	0.0818953	0.0526316	0.10503	0.0698182		0.0422535	0.109959	0.0826693	0.0913395	0.20804
	72.6	0.0788	0.0623	0.1759	0.2078	0.1441	0.1302	0.17		0.189483	0.225586	0.255483	0.245063	0.133379	0.154581		0.0763061	0.075775	0.0655266	0.0999139	0.0784537		0.0651717	0.0830167	0.0515347	0.104495	0.0733479		0.0404334	0.110728	0.0856574	0.0919476	0.206191
	72.7	0.0789	0.0615	0.1762	0.2081	0.1436	0.1303	0.1706		0.192145	0.2252	0.258065	0.243915	0.132409	0.155095		0.0761445	0.0755333	0.0658155	0.100735	0.0789474		0.0642757	0.0818953	0.0524515	0.103647	0.0715064		0.0406654	0.110882	0.0835275	0.0906563	0.207734
	72.8	0.0788	0.061	0.1758	0.207	0.143	0.1305	0.167		0.192029	0.226335	0.258472	0.241589	0.133101	0.156102		0.0776498	0.0757721	0.0644813	0.101124	0.079017		0.0649895	0.0836992	0.051145	0.104251	0.0717911		0.0415674	0.110997	0.0864486	0.0902547	0.206948
	72.9	0.0787	0.0588	0.1763	0.2065	0.1425	0.1302	0.1667		0.190994	0.225931	0.26062	0.240331	0.134871	0.15585		0.0758239	0.0757025	0.0671225	0.101732	0.0789424		0.0636958	0.0822118	0.0511841	0.103382	0.0703971		0.0401904	0.113356	0.0863621	0.0930168	0.207612
	73	0.0783	0.0604	0.1749	0.2068	0.1435	0.1309	0.1676		0.192611	0.225338	0.260982	0.242542	0.13523	0.157945		0.0773125	0.076118	0.0682637	0.103656	0.0787535		0.0637106	0.0820874	0.051106	0.104535	0.0701691		0.0406869	0.111833	0.0885658	0.0901323	0.20821
	73.1	0.0786	0.0592	0.1748	0.2055	0.1444	0.1306	0.1644		0.192063	0.225372	0.261207	0.244444	0.137798	0.156088		0.0749425	0.0755539	0.069537	0.1	0.078361		0.0654818	0.0826011	0.0480366	0.104647	0.0735294		0.0414357	0.111149	0.0874299	0.0894241	0.212241
	73.2	0.0773	0.0604	0.1745	0.2054	0.1446	0.1301	0.1608		0.193803	0.2256	0.26138	0.244867	0.135173	0.156982		0.0757541	0.074593	0.0678392	0.101071	0.0769957		0.0640936	0.0815551	0.049505	0.104769	0.0725575		0.0397878	0.113317	0.0887203	0.0901776	0.211406
	73.3	0.0766	0.0597	0.1758	0.204	0.145	0.1312	0.16		0.193499	0.226304	0.262539	0.245039	0.135304	0.155665		0.0752812	0.0743614	0.0677662	0.100815	0.0768069		0.0654818	0.0831874	0.0496183	0.107321	0.0739411		0.0382673	0.113894	0.0871149	0.0891862	0.208211
	73.4	0.078	0.0614	0.1754	0.2045	0.1444	0.1299	0.1592		0.193862	0.228057	0.262707	0.242307	0.133333	0.157277		0.0756399	0.0722664	0.0669891	0.100429	0.0770393		0.0648926	0.0810023	0.050478	0.106575	0.0745946		0.0395961	0.114648	0.0862355	0.0894898	0.206511
	73.5	0.0783	0.0599	0.1755	0.2043	0.1442	0.1288	0.1634		0.195685	0.227612	0.262464	0.239321	0.132023	0.155095		0.0754631	0.0738991	0.0660344	0.102278	0.0777085		0.0646743	0.0810969	0.0534147	0.106142	0.073487		0.038858	0.112483	0.0862525	0.0896226	0.205353
	73.6	0.0786	0.0606	0.1755	0.2053	0.1439	0.1303	0.1657		0.195218	0.228711	0.264135	0.237471	0.130719	0.15282		0.0756917	0.0730464	0.0668464	0.100343	0.0788727		0.0658752	0.0812628	0.0498288	0.104294	0.0736196		0.0380952	0.111912	0.085827	0.0889136	0.208535
	73.7	0.0802	0.0595	0.1743	0.2056	0.1437	0.1318	0.1644		0.19468	0.228586	0.264552	0.235314	0.133839	0.151317		0.0765539	0.0749383	0.0660411	0.103168	0.0799773		0.0647868	0.0794625	0.0520517	0.102397	0.0722502		0.0382586	0.112521	0.0858453	0.0901753	0.20678
	73.8	0.0802	0.0609	0.175	0.2048	0.1431	0.132	0.1654		0.195836	0.228135	0.263602	0.234433	0.136191	0.150873		0.0753769	0.0737063	0.0666426	0.100599	0.0786687		0.0648472	0.0801983	0.0520319	0.102727	0.0740608		0.0381579	0.110425	0.0852663	0.0901753	0.209482
	73.9	0.0793	0.0606	0.1739	0.2046	0.1422	0.1319	0.1671		0.194864	0.22918	0.266162	0.234225	0.134042	0.151642		0.0757472	0.0757315	0.0658296	0.101673	0.0784054		0.0640486	0.0775712	0.0508539	0.102225	0.0727792		0.0399055	0.110844	0.0857236	0.0899721	0.205104
	74	0.0786	0.0635	0.1749	0.2032	0.142	0.1304	0.1631		0.196855	0.228637	0.265893	0.236137	0.136659	0.151727		0.073516	0.0756911	0.0670721	0.101512	0.0793201		0.0635663	0.0772806	0.0510783	0.103111	0.071837		0.0417981	0.110652	0.0838794	0.0900751	0.204286
	74.1	0.0789	0.0624	0.1753	0.2044	0.1408	0.1296	0.1647		0.19625	0.228546	0.263977	0.239204	0.13627	0.153774		0.0744632	0.0764404	0.0657	0.104737	0.0777505		0.0642523	0.0786647	0.0520558	0.104171	0.0732666		0.0403375	0.110193	0.0871711	0.0883824	0.208156
	74.2	0.077	0.0643	0.175	0.2033	0.141	0.1298	0.1663		0.196602	0.230085	0.263626	0.239683	0.138974	0.15334		0.0733485	0.0753464	0.0668818	0.103778	0.0765749		0.0633474	0.0772806	0.0516981	0.101399	0.069261		0.0426264	0.111111	0.0870279	0.0885547	0.205868
	74.3	0.0761	0.062	0.1758	0.2045	0.1411	0.1299	0.1664		0.199149	0.229726	0.262705	0.240315	0.139606	0.153011		0.0746303	0.0754789	0.0657143	0.103969	0.0774449		0.0644559	0.0780658	0.0528501	0.102049	0.0689532		0.0434092	0.108711	0.0886571	0.0892907	0.205421
	74.4	0.0772	0.0627	0.1761	0.2037	0.1422	0.1302	0.1661		0.196776	0.230034	0.264977	0.241979	0.137674	0.149965		0.0734091	0.0750569	0.0647752	0.103656	0.0777631		0.0632734	0.0775937	0.049755	0.102064	0.0703069		0.0437086	0.108711	0.0887228	0.0893404	0.199525
	74.5	0.0762	0.0609	0.1761	0.2037	0.1426	0.1313	0.1681		0.196905	0.230391	0.265389	0.243158	0.139796	0.150258		0.0749887	0.073955	0.0648794	0.10219	0.0784129		0.0641474	0.0768784	0.0504898	0.103343	0.070025		0.0438689	0.109472	0.0901986	0.0897472	0.199433
	74.6	0.0763	0.0621	0.1744	0.2039	0.1431	0.1307	0.1645		0.194856	0.230411	0.268748	0.243203	0.139822	0.147791		0.0744439	0.0743473	0.0645219	0.102884	0.0791949		0.0633474	0.0787879	0.0508283	0.104649	0.0727014		0.0420412	0.108376	0.0897561	0.0886672	0.196589
	74.7	0.0778	0.0604	0.1746	0.2039	0.1439	0.1306	0.1625		0.193949	0.230799	0.269748	0.241402	0.142367	0.147468		0.0758057	0.0721844	0.068015	0.102102	0.0788233		0.0639291	0.0776111	0.0498501	0.103784	0.0717601		0.0428571	0.110123	0.0899869	0.0884882	0.194536
	74.8	0.0775	0.0601	0.1739	0.2037	0.1441	0.1318	0.1645		0.193958	0.230023	0.270152	0.241709	0.141681	0.146428		0.0761042	0.0734878	0.0684022	0.103035	0.0783758		0.0631554	0.0772793	0.0516274	0.104095	0.0716322		0.0423504	0.110997	0.0893617	0.0898752	0.194995
	74.9	0.0776	0.0612	0.1729	0.2035	0.1442	0.1324	0.1634		0.193178	0.230035	0.267691	0.244467	0.140903	0.143893		0.0747791	0.0739278	0.0703391	0.101019	0.0781722		0.0634146	0.077971	0.0507842	0.104175	0.073703		0.0430193	0.110385	0.0843648	0.0894985	0.19451
	75	0.0788	0.0626	0.1738	0.2041	0.144	0.1317	0.1609		0.19421	0.229244	0.266359	0.245343	0.138624	0.142592		0.0756683	0.0753193	0.0700557	0.103434	0.0773439		0.0640817	0.0769231	0.0489354	0.104789	0.0750268		0.0446617	0.109731	0.0839546	0.0927464	0.199618
	75.1	0.0789	0.0614	0.1728	0.2046	0.1435	0.1316	0.1644		0.191937	0.229679	0.265195	0.246555	0.136255	0.140607		0.0745594	0.0733446	0.0683041	0.101946	0.0772273		0.0634113	0.0788708	0.0501497	0.105233	0.0768137		0.0447564	0.107894	0.0826873	0.0928177	0.201346
	75.2	0.0789	0.0611	0.1731	0.2056	0.1424	0.1319	0.1627		0.191425	0.230531	0.264183	0.246847	0.137504	0.142724		0.0759837	0.073422	0.0670949	0.104994	0.0776333		0.0633966	0.0774587	0.0478684	0.103085	0.0758865		0.0464191	0.107438	0.0864516	0.0944598	0.203373
	75.3	0.0782	0.0626	0.1719	0.2049	0.1427	0.1317	0.1635		0.19276	0.229068	0.263717	0.2458	0.137336	0.144066		0.0750452	0.0739212	0.0649004	0.10551	0.077039		0.0622685	0.0766339	0.0472295	0.104163	0.0752574		0.0457188	0.10883	0.0858618	0.094219	0.201721
	75.4	0.0787	0.0615	0.1732	0.2054	0.1432	0.1316	0.1711		0.19115	0.228604	0.261645	0.245723	0.1386	0.146444		0.0755525	0.0726864	0.0650204	0.102784	0.0769231		0.063297	0.0788789	0.0486808	0.104314	0.0774749		0.0455743	0.106935	0.0854093	0.0925721	0.203624
	75.5	0.0774	0.0636	0.1759	0.205	0.1443	0.1312	0.1723		0.193859	0.229041	0.26213	0.245375	0.139293	0.145804		0.0750846	0.072632	0.0638676	0.102302	0.0775179		0.0625727	0.0775912	0.0490889	0.103296	0.0756272		0.0445843	0.106789	0.0840336	0.0923883	0.202961
	75.6	0.0773	0.0613	0.1783	0.2057	0.1443	0.1311	0.1725		0.192887	0.227523	0.260219	0.246162	0.13605	0.146617		0.0768014	0.0721785	0.0640544	0.0993603	0.0774157		0.0647632	0.0780121	0.052064	0.104941	0.0773639		0.0447761	0.108044	0.0867742	0.0913343	0.198477
	75.7	0.0789	0.061	0.1802	0.2056	0.1444	0.1319	0.1738		0.192552	0.227377	0.260719	0.247166	0.137349	0.147259		0.0747854	0.073157	0.0642153	0.100894	0.0772419		0.0641264	0.0783063	0.0510432	0.104842	0.0770886		0.0468832	0.107252	0.0874758	0.0920583	0.198864
	75.8	0.0791	0.059	0.1793	0.2058	0.1444	0.1325	0.1697		0.194402	0.227377	0.260432	0.247041	0.137038	0.146485		0.0760009	0.071375	0.0644122	0.0997868	0.0774887		0.0641798	0.0765202	0.050056	0.105905	0.075431		0.0470557	0.107906	0.0891185	0.0923584	0.194732
	75.9	0.0782	0.0597	0.1803	0.2055	0.1441	0.1324	0.165		0.19295	0.228308	0.26372	0.24693	0.13885	0.145433		0.0749097	0.0724855	0.0648397	0.101702	0.0792694		0.0630067	0.077684	0.0524554	0.106687	0.0747764		0.0487612	0.108319	0.0861678	0.0918815	0.19719
	76	0.0769	0.059	0.1784	0.2048	0.144	0.1335	0.1709		0.194166	0.229803	0.262428	0.245426	0.136301	0.144424		0.0766637	0.0714956	0.0628807	0.1014	0.0783835		0.0636574	0.0773706	0.0518077	0.105624	0.0725518		0.0478963	0.106803	0.0861957	0.0916803	0.197282
	76.1	0.0779	0.0603	0.1784	0.205	0.1435	0.1318	0.1725		0.192961	0.228439	0.263067	0.245841	0.134184	0.144928		0.0744657	0.0715762	0.0643317	0.0980972	0.0790514		0.0634847	0.0775912	0.0540641	0.107504	0.0709954		0.0479831	0.108034	0.0862237	0.089491	0.197735
	76.2	0.0774	0.0594	0.1769	0.2046	0.1434	0.1317	0.1701		0.191876	0.227652	0.264135	0.245296	0.137336	0.143326		0.0750507	0.0726351	0.0641415	0.0987759	0.0806026		0.0634847	0.0804631	0.0528274	0.108583	0.0719858		0.0481452	0.108247	0.0880259	0.091158	0.195467
	76.3	0.0769	0.0587	0.1771	0.2051	0.1432	0.1324	0.1666		0.19393	0.227477	0.265099	0.245924	0.137599	0.144706		0.0751237	0.0728055	0.0646082	0.0974684	0.0806634		0.0643668	0.0805564	0.0532192	0.108072	0.0677488		0.0467806	0.107229	0.0864516	0.0927552	0.193123
	76.4	0.0754	0.0604	0.1761	0.2043	0.1443	0.1326	0.1678		0.191727	0.226538	0.26328	0.245343	0.138334	0.144471		0.0762998	0.0748274	0.0650581	0.0992399	0.079616		0.0637607	0.0809399	0.0536913	0.108464	0.0691471		0.0473186	0.107692	0.0877193	0.0917557	0.195876
	76.5	0.0759	0.0597	0.1778	0.205	0.1448	0.1339	0.1693		0.191496	0.226906	0.261739	0.245185	0.137194	0.144938		0.0756246	0.0731343	0.0643369	0.0964875	0.0801204		0.0644264	0.0819529	0.0522778	0.106489	0.0707		0.0458716	0.105947	0.0857421	0.0907604	0.193548
	76.6	0.0751	0.0609	0.1777	0.2042	0.1448	0.1332	0.1711		0.191586	0.226638	0.262822	0.246777	0.136301	0.146157		0.0771307	0.0719746	0.065653	0.0988593	0.0822666		0.0633411	0.0803597	0.0530246	0.106087	0.0715292		0.0445493	0.107082	0.085354	0.0875614	0.193171
	76.7	0.0747	0.0598	0.1774	0.2051	0.1434	0.1322	0.1703		0.190909	0.224859	0.261172	0.246943	0.138026	0.145253		0.0775455	0.0712155	0.0664286	0.0988126	0.0818746		0.0639333	0.0805564	0.0521221	0.107701	0.0735502		0.0441484	0.107155	0.0833065	0.0873494	0.193639
	76.8	0.076	0.0624	0.177	0.2049	0.1438	0.133	0.1637		0.192238	0.22443	0.259733	0.249706	0.134688	0.14611		0.0768197	0.0717489	0.0691813	0.096105	0.0815177		0.062994	0.0808548	0.0542868	0.108103	0.0726178		0.0423529	0.107387	0.0867609	0.0871711	0.195099
	76.9	0.0763	0.0608	0.1776	0.2062	0.1439	0.1316	0.1636		0.191038	0.224673	0.262176	0.248785	0.135349	0.145407		0.0777504	0.0733396	0.0691689	0.0979644	0.0826912		0.0632558	0.0804498	0.0526712	0.107645	0.0714791		0.0434441	0.109552	0.0858065	0.0873866	0.197537
	77	0.0753	0.0619	0.1778	0.2058	0.1444	0.1317	0.1677		0.189442	0.224521	0.262899	0.249162	0.136629	0.146301		0.077509	0.0715754	0.0673797	0.0976331	0.0829571		0.0621089	0.0824891	0.0537594	0.108386	0.0745209		0.0435467	0.108256	0.0882164	0.0886808	0.19715
	77.1	0.0749	0.0619	0.1793	0.2062	0.1449	0.131	0.1659		0.189889	0.224781	0.263052	0.247691	0.134747	0.147474		0.0778001	0.0718563	0.0680889	0.100211	0.0818165		0.0619796	0.0818866	0.0545523	0.107014	0.0729204		0.0445376	0.110806	0.0875959	0.0869087	0.194719
	77.2	0.0782	0.0623	0.1788	0.2059	0.1444	0.1302	0.1658		0.188253	0.224311	0.263857	0.246936	0.135107	0.149018		0.0762503	0.0710126	0.0660996	0.0973971	0.0803973		0.0623269	0.0813853	0.0555139	0.107654	0.0717075		0.0456214	0.110653	0.0882635	0.0876614	0.196217
	77.3	0.0789	0.061	0.1784	0.2069	0.1453	0.1302	0.1689		0.189785	0.224471	0.264816	0.246343	0.133242	0.149988		0.0763187	0.0721127	0.0668558	0.0955574	0.0805243		0.0619796	0.0833814	0.0524345	0.107252	0.0733003		0.0462428	0.110541	0.0881029	0.0896097	0.194248
	77.4	0.0786	0.0597	0.177	0.2066	0.1462	0.1305	0.1688		0.19026	0.225532	0.266511	0.248654	0.134084	0.148068		0.0736913	0.0721127	0.0661713	0.0963149	0.0798052		0.0640759	0.0816032	0.0510622	0.106925	0.0731707		0.0500791	0.111491	0.0904685	0.0895604	0.195683
	77.5	0.0789	0.0609	0.1772	0.2068	0.1473	0.1314	0.1687		0.188179	0.224797	0.268805	0.249621	0.134374	0.148325		0.0757474	0.0723276	0.0666903	0.0951189	0.079258		0.0632384	0.0815265	0.0500742	0.108026	0.0739038		0.0505263	0.10929	0.0916451	0.0905588	0.190786
	77.6	0.0808	0.0602	0.177	0.2063	0.148	0.1304	0.1677		0.190145	0.223608	0.268942	0.250337	0.132318	0.146603		0.0755226	0.0723253	0.0690573	0.0977444	0.0790017		0.064052	0.083044	0.0511869	0.108766	0.0737066		0.048442	0.110695	0.0907323	0.0874828	0.190321
	77.7	0.08	0.0617	0.178	0.2069	0.1481	0.1314	0.1696		0.189451	0.223135	0.267991	0.250126	0.133153	0.147681		0.0763514	0.0720839	0.0679715	0.0961699	0.0793472		0.0633705	0.0819388	0.0533927	0.11001	0.070163		0.0493473	0.110808	0.0908797	0.0856672	0.189856
	77.8	0.0788	0.0611	0.1773	0.2075	0.1479	0.1312	0.168		0.187613	0.223693	0.267949	0.249538	0.133606	0.148546		0.0749325	0.0741784	0.0690701	0.0944652	0.0791448		0.0640279	0.083021	0.0528077	0.108609	0.0696447		0.0490862	0.112436	0.0885751	0.0867417	0.189832
	77.9	0.0787	0.0613	0.1781	0.208	0.1476	0.1314	0.1663		0.186522	0.225071	0.267739	0.248319	0.13482	0.148069		0.0751068	0.0739	0.0681656	0.0965058	0.0787549		0.0648019	0.083741	0.0550186	0.107572	0.0694981		0.0498434	0.111453	0.0900352	0.0850014	0.192934
	78	0.0793	0.0597	0.1774	0.2071	0.1481	0.1319	0.1663		0.183998	0.226522	0.268335	0.247261	0.138706	0.14924		0.0759749	0.0750141	0.0661333	0.0942845	0.0789424		0.0646139	0.0835494	0.0523191	0.108154	0.0666434		0.0495695	0.113279	0.0881128	0.0849082	0.193277
	78.1	0.0783	0.0589	0.1771	0.2065	0.1475	0.1317	0.1644		0.183094	0.226235	0.271392	0.246801	0.138638	0.148517		0.0755097	0.0757804	0.0665484	0.0951983	0.0787697		0.0664181	0.0840555	0.0545455	0.106838	0.0701081		0.0490222	0.111111	0.0880383	0.0858475	0.197005
	78.2	0.0785	0.0615	0.1768	0.2064	0.1481	0.1335	0.163		0.183887	0.226106	0.268601	0.246642	0.140679	0.146704		0.0762332	0.0754469	0.065472	0.0941029	0.0805998		0.0665891	0.085475	0.0521836	0.107643	0.0686755		0.0510816	0.111869	0.0874003	0.0848618	0.195612
	78.3	0.0782	0.0611	0.1796	0.2064	0.1478	0.1328	0.164		0.181873	0.225806	0.26933	0.247863	0.139236	0.143396		0.0748879	0.077039	0.0659302	0.0930427	0.0815563		0.0673503	0.0837424	0.0538033	0.107407	0.0689413		0.0510683	0.113195	0.0891659	0.0854025	0.194483
	78.4	0.0791	0.0627	0.1807	0.2072	0.1478	0.1319	0.1633		0.183428	0.225478	0.266724	0.248661	0.1375	0.142246		0.0759409	0.0770387	0.0656584	0.0946399	0.0799104		0.0660005	0.0835502	0.0521643	0.107231	0.0701508		0.0503128	0.112207	0.0884244	0.0855191	0.200375
	78.5	0.078	0.0626	0.182	0.2079	0.1489	0.1318	0.1585		0.183594	0.225536	0.268286	0.252222	0.137943	0.144183		0.0738751	0.0779026	0.0654106	0.0913663	0.0787901		0.065878	0.0834055	0.0531954	0.105512	0.0696535		0.0520261	0.112508	0.0901191	0.0851296	0.199063
	78.6	0.0781	0.0634	0.1814	0.2086	0.1494	0.1311	0.1576		0.182721	0.225611	0.266705	0.25416	0.136806	0.142553		0.0751068	0.0765631	0.066264	0.0920833	0.0802538		0.065308	0.083045	0.0523792	0.103167	0.071829		0.0508253	0.110244	0.0882542	0.0866013	0.20037
	78.7	0.0789	0.0627	0.1812	0.2086	0.1499	0.1325	0.161		0.184195	0.224577	0.270177	0.256018	0.136853	0.143567		0.0739405	0.0741295	0.0641958	0.0902662	0.0796493		0.0639037	0.0826613	0.0511971	0.104333	0.0723569		0.0509005	0.111262	0.0885833	0.0869565	0.198351
	78.8	0.08	0.0613	0.1801	0.2084	0.149	0.1312	0.1595		0.183784	0.224118	0.270169	0.253966	0.138504	0.142281		0.0743243	0.0742129	0.065094	0.0879303	0.0794628		0.0650614	0.0822785	0.0527092	0.104452	0.07173		0.0506527	0.11194	0.0861411	0.0873255	0.198264
	78.9	0.0802	0.0614	0.1808	0.2083	0.1485	0.1307	0.1588		0.181982	0.224838	0.270875	0.253333	0.138573	0.142483		0.0734997	0.0741851	0.0645789	0.0906457	0.0810155		0.0647249	0.0814558	0.0512537	0.105493	0.0721541		0.0493891	0.112767	0.0835982	0.087681	0.194943
	79	0.0801	0.0606	0.1791	0.2076	0.1477	0.1312	0.158		0.182802	0.224857	0.270636	0.251856	0.141975	0.144976		0.0750784	0.0758001	0.0650133	0.0921601	0.0803805		0.065957	0.08155	0.0513104	0.104755	0.0700771		0.0511157	0.110471	0.081769	0.0857455	0.190345
	79.1	0.0802	0.0626	0.1778	0.2073	0.147	0.13	0.1572		0.182229	0.225091	0.274175	0.251896	0.144277	0.142994		0.073127	0.0742676	0.0678717	0.094958	0.0810609		0.0659264	0.0808081	0.0495196	0.106717	0.071829		0.0503373	0.110583	0.0850384	0.0862681	0.192716
	79.2	0.0813	0.0614	0.1778	0.2071	0.1469	0.1312	0.1594		0.18253	0.225802	0.272544	0.251848	0.144429	0.143468		0.0738662	0.0727884	0.0690206	0.095821	0.0815716		0.0646353	0.0794245	0.0524566	0.105512	0.0711033		0.0501429	0.111375	0.086859	0.0854724	0.19052
	79.3	0.0812	0.0614	0.1784	0.2082	0.1455	0.1318	0.1614		0.18242	0.225983	0.272232	0.25	0.143838	0.142857		0.0717328	0.0723881	0.0695652	0.0944981	0.0807779		0.0655586	0.0812052	0.051149	0.106238	0.0724077		0.0516163	0.110884	0.0880645	0.0838586	0.196774
	79.4	0.0804	0.061	0.1795	0.2093	0.1455	0.1308	0.1637		0.181544	0.226467	0.271892	0.249246	0.141338	0.142891		0.0724703	0.0709497	0.0692526	0.0964765	0.081606		0.0645459	0.0805388	0.0510922	0.107299	0.0723615		0.0523423	0.110847	0.0869987	0.085785	0.194317
	79.5	0.0809	0.0601	0.1799	0.2101	0.1462	0.1311	0.1638		0.181297	0.226852	0.272074	0.247407	0.139384	0.142891		0.0706303	0.0712563	0.0683065	0.0930818	0.0824473		0.0657591	0.0802522	0.0506844	0.107555	0.0740609		0.0525765	0.108218	0.0868022	0.0855263	0.194811
	79.6	0.0819	0.0625	0.1798	0.2096	0.1468	0.1317	0.1652		0.183137	0.227101	0.274198	0.24795	0.141778	0.141044		0.072211	0.0698795	0.0692158	0.0921659	0.0831314		0.0657439	0.0822114	0.0495196	0.107812	0.0742188		0.0531388	0.109793	0.0842173	0.0855893	0.192847
	79.7	0.0818	0.0603	0.178	0.2087	0.1472	0.1336	0.1632		0.183606	0.227633	0.271814	0.24699	0.139184	0.140802		0.0718281	0.0701429	0.068408	0.093199	0.0839382		0.0652074	0.082066	0.0517369	0.105989	0.0720656		0.0519311	0.109529	0.0832795	0.0885972	0.194545
	79.8	0.0815	0.0593	0.1775	0.2093	0.1474	0.1322	0.1639		0.182971	0.227467	0.272152	0.245904	0.139415	0.137565		0.0736018	0.0701559	0.0690451	0.0923206	0.0831628		0.0652224	0.0823766	0.0513484	0.106089	0.0753034		0.051369	0.110507	0.0828479	0.0879541	0.191518
	79.9	0.082	0.0567	0.1769	0.2091	0.1482	0.1308	0.1663		0.184019	0.226689	0.271098	0.244649	0.142267	0.134906		0.0724378	0.0689207	0.0692648	0.0948384	0.0831783		0.0645756	0.0829282	0.053815	0.105243	0.0716322		0.0505603	0.112738	0.0816656	0.0880829	0.194126
	80	0.0825	0.0555	0.1776	0.2087	0.1483	0.1309	0.1652		0.183359	0.226312	0.269905	0.243203	0.140652	0.134227		0.0742652	0.0707915	0.0669738	0.0944027	0.0823114		0.066605	0.0829519	0.0527286	0.105907	0.0724175		0.0486219	0.11236	0.0822358	0.0903401	0.193208
	80.1	0.0828	0.0574	0.1771	0.2081	0.1481	0.1303	0.1658		0.182585	0.226725	0.2664	0.244244	0.140995	0.13338		0.0736748	0.0704748	0.0665369	0.0942606	0.082637		0.0654033	0.0850759	0.0531758	0.106026	0.0703125		0.0489074	0.114325	0.0831734	0.0901416	0.194112
	80.2	0.0829	0.056	0.1778	0.209	0.1478	0.1301	0.1665		0.183981	0.225656	0.266818	0.244864	0.140206	0.134342		0.0744729	0.0713889	0.0663717	0.0984849	0.0834107		0.0645459	0.0852224	0.0533677	0.10569	0.0692824		0.0482903	0.113791	0.0823718	0.0909339	0.191115
	80.3	0.084	0.0574	0.1773	0.2088	0.1472	0.1317	0.1661		0.182773	0.223958	0.26642	0.247204	0.138408	0.132402		0.0729306	0.0702273	0.0660311	0.0962025	0.0824819		0.0657288	0.0854185	0.0522443	0.105492	0.0676825		0.0474824	0.114548	0.0820199	0.0910826	0.192523
	80.4	0.0838	0.0551	0.1786	0.2094	0.1477	0.1314	0.1685		0.182445	0.222967	0.267521	0.247163	0.141672	0.131054		0.0743894	0.0706361	0.0670904	0.0961864	0.0819094		0.0646869	0.0866686	0.0539846	0.105969	0.0673759		0.0482525	0.112848	0.0826367	0.0890337	0.193939
	80.5	0.085	0.0565	0.1779	0.2092	0.1479	0.1298	0.1686		0.183398	0.221564	0.268891	0.246382	0.140641	0.130187		0.0729796	0.0702502	0.0649328	0.0965837	0.0827151		0.0656985	0.0857061	0.0510279	0.106941	0.0659808		0.0475819	0.112432	0.0828516	0.0899729	0.193939
	80.6	0.085	0.0558	0.177	0.2096	0.1489	0.1284	0.1679		0.183234	0.221592	0.268759	0.244485	0.137659	0.129215		0.0740989	0.0715613	0.0645963	0.0962838	0.0822984		0.064672	0.0872445	0.0514139	0.10721	0.0651327		0.0478544	0.113868	0.0822887	0.0904659	0.192682
	80.7	0.0846	0.0556	0.1758	0.2085	0.1506	0.1293	0.1724		0.184629	0.22248	0.270797	0.242786	0.139575	0.129055		0.0725644	0.071814	0.065016	0.097849	0.0835649		0.0654571	0.0869691	0.0498169	0.108067	0.0671642		0.0496233	0.114888	0.0821349	0.0903909	0.190871
	80.8	0.0837	0.0552	0.1752	0.2082	0.1509	0.1313	0.168		0.184495	0.221993	0.270006	0.241962	0.138794	0.128507		0.073983	0.0722914	0.0655271	0.0946571	0.0844914		0.0662069	0.0871201	0.0477415	0.105542	0.0678508		0.0483619	0.116343	0.0816523	0.092316	0.194457
	80.9	0.0839	0.0543	0.1743	0.2092	0.1513	0.1308	0.1664		0.183133	0.221063	0.271548	0.242048	0.140068	0.128743		0.07287	0.0717606	0.0673437	0.0939992	0.0831482		0.0647234	0.0870194	0.049301	0.105164	0.069198		0.0487996	0.114966	0.0833066	0.0922409	0.194071
	81	0.0834	0.0557	0.1725	0.2082	0.151	0.1314	0.1683		0.182831	0.22135	0.271206	0.245192	0.139863	0.126648		0.0738165	0.0716546	0.0655387	0.0942845	0.0836417		0.0663289	0.0855168	0.0493191	0.105104	0.0675389		0.0496602	0.114199	0.08256	0.0917007	0.194071
	81.1	0.0819	0.0537	0.1729	0.2091	0.1502	0.1322	0.1666		0.182695	0.220282	0.272832	0.245847	0.140097	0.128079		0.0720358	0.0725716	0.0668558	0.0898454	0.0844132		0.0650669	0.087094	0.0504604	0.10588	0.0670667		0.0480042	0.114633	0.0840524	0.0918728	0.191628
	81.2	0.0813	0.0556	0.1732	0.209	0.1509	0.1315	0.1688		0.182064	0.218902	0.271789	0.246182	0.140879	0.126995		0.073776	0.0731299	0.0668672	0.0884696	0.0843061		0.064531	0.0851309	0.0488432	0.108256	0.0679034		0.0485714	0.113017	0.0819462	0.0912795	0.192754
	81.3	0.0803	0.0538	0.1748	0.2101	0.1515	0.1312	0.1678		0.181954	0.219074	0.272206	0.244661	0.138419	0.129002		0.0720018	0.0744463	0.0675747	0.0913684	0.0854653		0.0658379	0.0865191	0.0496141	0.108425	0.0671798		0.0480644	0.11418	0.0810466	0.0905886	0.191597
	81.4	0.0813	0.0558	0.1752	0.209	0.1525	0.1315	0.1662		0.183124	0.220426	0.270247	0.24294	0.139463	0.130978		0.0732903	0.0733605	0.0685684	0.0920219	0.0846296		0.0647532	0.0854113	0.0497788	0.109263	0.0694006		0.0472727	0.113277	0.0786948	0.0930106	0.193192
	81.5	0.0814	0.0552	0.178	0.2079	0.1523	0.1315	0.1703		0.182306	0.221153	0.266249	0.242319	0.137033	0.13493		0.072066	0.0731572	0.0674476	0.0931599	0.0838877		0.065352	0.0857225	0.0473742	0.10794	0.0688559		0.046554	0.112719	0.0823982	0.0944475	0.193281
	81.6	0.0807	0.0576	0.1783	0.2075	0.1515	0.1318	0.1676		0.182495	0.222893	0.26642	0.241288	0.136921	0.136967		0.0726543	0.0711251	0.0673162	0.0920887	0.0849335		0.0634884	0.0860338	0.0494868	0.106846	0.0706215		0.0481395	0.112454	0.0830394	0.0937245	0.192854
	81.7	0.0819	0.0577	0.1798	0.207	0.1509	0.1316	0.1682		0.183249	0.22439	0.26479	0.241049	0.136379	0.13785		0.0706643	0.0706251	0.0663247	0.0902256	0.084442		0.0628428	0.0852403	0.0498899	0.106166	0.0697674		0.0480418	0.112156	0.0845659	0.0944113	0.190259
	81.8	0.0826	0.0599	0.1805	0.2079	0.1497	0.1311	0.1715		0.181091	0.224145	0.266363	0.239947	0.136395	0.138158		0.0721443	0.0692704	0.0683821	0.0928393	0.0843195		0.0634012	0.0852403	0.0509531	0.105798	0.0719551		0.0493473	0.113492	0.0838419	0.0934706	0.1875
	81.9	0.083	0.0583	0.1807	0.2069	0.1489	0.1317	0.1692		0.180036	0.224089	0.26526	0.239576	0.141156	0.139398		0.071048	0.0710463	0.0687775	0.092045	0.0847834		0.0628296	0.0839782	0.0495959	0.107884	0.0729313		0.050768	0.11152	0.086483	0.0914008	0.192572
	82	0.0819	0.0593	0.1807	0.2073	0.1489	0.1306	0.1669		0.181602	0.225312	0.267412	0.238292	0.141308	0.140574		0.070716	0.0703861	0.0695744	0.089546	0.0843976		0.0632737	0.0862217	0.0492285	0.106792	0.0707531		0.0499871	0.112265	0.0847674	0.0930108	0.188419
	82.1	0.0811	0.0587	0.1795	0.2079	0.149	0.13	0.1658		0.180921	0.224955	0.266245	0.236738	0.142082	0.139704		0.0693769	0.0716667	0.0671141	0.0914046	0.0839342		0.0630879	0.0842648	0.0535191	0.107858	0.0708772		0.0505937	0.113835	0.0861244	0.0920558	0.190805
	82.2	0.0813	0.0594	0.1802	0.208	0.1493	0.1299	0.1672		0.179641	0.224503	0.267318	0.237601	0.138813	0.139524		0.0695671	0.0705164	0.0668081	0.0866274	0.0837648		0.0619835	0.0839782	0.0524963	0.107204	0.0691824		0.051938	0.112941	0.0840497	0.0902983	0.1903
	82.3	0.0828	0.0574	0.1796	0.2086	0.149	0.1285	0.1702		0.18051	0.225765	0.267068	0.235992	0.140561	0.138396		0.0697211	0.0720904	0.066902	0.0868289	0.0825162		0.0636928	0.0833333	0.0529023	0.107224	0.0696535		0.0506722	0.112378	0.0852218	0.0905905	0.190432
	82.4	0.083	0.0599	0.18	0.2082	0.1486	0.1288	0.1661		0.179372	0.226783	0.266208	0.23448	0.139623	0.13864		0.0697829	0.0707784	0.0683263	0.0873016	0.08264		0.0626434	0.082903	0.0526316	0.108404	0.068158		0.0503226	0.110702	0.0835726	0.0915948	0.188015
	82.5	0.0834	0.0599	0.1806	0.2094	0.1483	0.13	0.1615		0.178699	0.227004	0.269937	0.234154	0.139431	0.138403		0.0705413	0.072119	0.0692526	0.086394	0.0833796		0.0625573	0.0837156	0.0511594	0.107358	0.0684597		0.0516129	0.109667	0.081458	0.0911543	0.185984
	82.6	0.0832	0.0613	0.1827	0.2098	0.1471	0.1292	0.1639		0.180597	0.228201	0.267678	0.235391	0.135726	0.139007		0.0711121	0.0712695	0.0691244	0.0883467	0.0833179		0.0627433	0.0827626	0.0517052	0.108609	0.0704815		0.0511025	0.111074	0.0810127	0.0915493	0.187025
	82.7	0.0831	0.0586	0.182	0.2107	0.1465	0.1299	0.1658		0.179296	0.229022	0.266895	0.237149	0.13641	0.138356		0.0705156	0.0720771	0.0685391	0.0883838	0.0834102		0.0612711	0.0832146	0.0501281	0.108461	0.0684836		0.0515811	0.11063	0.0822004	0.0912537	0.186857
	82.8	0.0821	0.0587	0.1814	0.2111	0.1467	0.1304	0.165		0.179503	0.228469	0.26575	0.236182	0.13759	0.138469		0.0687073	0.0701462	0.0667371	0.0896088	0.0830105		0.0611124	0.0823127	0.0508227	0.108844	0.0692174		0.0537244	0.113226	0.0814137	0.091696	0.189153
	82.9	0.0816	0.0573	0.1821	0.2105	0.1472	0.1303	0.1662		0.181737	0.228678	0.268975	0.236143	0.136534	0.136053		0.0701677	0.0700166	0.0682378	0.0928181	0.0822703		0.0609311	0.0812429	0.0509647	0.109098	0.0675442		0.0524948	0.112258	0.0806654	0.0926225	0.185849
	83	0.0828	0.0599	0.1807	0.2113	0.1476	0.131	0.1616		0.181573	0.228535	0.270075	0.235767	0.137056	0.136867		0.069644	0.0690037	0.0676533	0.091443	0.0823007		0.0602327	0.0837621	0.0487627	0.109245	0.066482		0.052453	0.110743	0.082153	0.0909579	0.188679
	83.1	0.0829	0.0595	0.1813	0.2101	0.1461	0.1308	0.1576		0.181465	0.228967	0.270839	0.235661	0.133693	0.134475		0.0708121	0.0700332	0.0680896	0.0937238	0.0815308		0.0605714	0.082595	0.0512727	0.108536	0.0684503		0.0542656	0.111881	0.0837531	0.0885431	0.18925
	83.2	0.0828	0.0615	0.1804	0.2104	0.1458	0.13	0.1576		0.183149	0.230266	0.272021	0.236388	0.134007	0.133193		0.0683572	0.0701625	0.0678534	0.0921217	0.0812061		0.0594446	0.0841202	0.0503988	0.106632	0.0670391		0.0525216	0.109792	0.0858044	0.0910556	0.189397
	83.3	0.0835	0.0603	0.1819	0.2089	0.1458	0.1305	0.1579		0.181302	0.229209	0.268823	0.235796	0.133333	0.130791		0.0695117	0.0699352	0.0690081	0.0909091	0.0819005		0.0601607	0.0827132	0.0506696	0.105818	0.0686411		0.0522876	0.111074	0.0832542	0.0928668	0.191655
	83.4	0.0838	0.0606	0.1819	0.2084	0.1462	0.13	0.1623		0.18106	0.227785	0.270827	0.237555	0.136134	0.131548		0.0684176	0.0702014	0.0674673	0.0903038	0.0817494		0.0608077	0.0805714	0.0514306	0.10678	0.066899		0.0532776	0.111921	0.084124	0.0924528	0.190829
	83.5	0.0841	0.0595	0.1821	0.2085	0.147	0.1308	0.1701		0.183065	0.228261	0.272076	0.236981	0.136409	0.131039		0.0695211	0.0694624	0.0671734	0.088824	0.0807522		0.0601143	0.0822857	0.0507063	0.107884	0.0672006		0.0526179	0.10997	0.0832015	0.0924075	0.194251
	83.6	0.0852	0.0617	0.1809	0.2081	0.1461	0.1325	0.1704		0.181304	0.229431	0.272596	0.234721	0.138982	0.132266		0.0682819	0.0697803	0.0661113	0.0901126	0.0813954		0.0604333	0.0819812	0.0530138	0.109183	0.0696136		0.0527821	0.111038	0.0856782	0.0918642	0.192449
	83.7	0.0869	0.0609	0.1805	0.2094	0.1466	0.1326	0.1697		0.183224	0.231133	0.274986	0.236207	0.140656	0.132036		0.0691021	0.0677716	0.0648591	0.0891586	0.0825485		0.0598407	0.0823864	0.0508351	0.108844	0.0682369		0.0542857	0.109103	0.0843869	0.0909091	0.195772
	83.8	0.0869	0.0624	0.1819	0.2094	0.1469	0.1324	0.1675		0.182358	0.231183	0.273512	0.238417	0.138667	0.130669		0.0684118	0.0683619	0.0640595	0.0915935	0.0823486		0.0598952	0.0813723	0.0507983	0.109408	0.0700902		0.0527547	0.10793	0.0867782	0.0918642	0.19287
	83.9	0.0858	0.0614	0.1815	0.2094	0.147	0.1325	0.1644		0.181387	0.23069	0.275122	0.241015	0.142283	0.131455		0.0678265	0.0681274	0.0639051	0.0909472	0.0824419		0.0605923	0.080463	0.0520189	0.109517	0.0696466		0.0506625	0.109937	0.0878912	0.0917407	0.191083
	84	0.0865	0.0626	0.182	0.2088	0.1463	0.132	0.166		0.182061	0.230957	0.272675	0.242084	0.141748	0.130568		0.0671954	0.0703527	0.0658291	0.0892333	0.0821212		0.0604609	0.0817362	0.0514036	0.108802	0.0678905		0.0510417	0.108875	0.0884224	0.0931359	0.191874
	84.1	0.087	0.0617	0.1817	0.209	0.146	0.1315	0.1697		0.181412	0.229861	0.272623	0.241004	0.142469	0.130608		0.0667106	0.0706012	0.0662778	0.0884696	0.0808972		0.0618016	0.080686	0.0522088	0.109472	0.0674507		0.0502473	0.110563	0.0870122	0.0926225	0.188432
	84.2	0.0872	0.0636	0.182	0.2083	0.1459	0.1335	0.1664		0.183527	0.230207	0.273666	0.241556	0.138946	0.128528		0.0680123	0.0718497	0.0687036	0.0873016	0.0806985		0.0612571	0.0815065	0.0523235	0.107507	0.0644938		0.051076	0.111258	0.08736	0.0897849	0.189421
	84.3	0.0879	0.061	0.1829	0.2083	0.1453	0.1325	0.1671		0.1841	0.230236	0.273406	0.240578	0.137778	0.128479		0.067033	0.0713101	0.0683022	0.0905676	0.0816777		0.0624	0.0810811	0.0525739	0.106255	0.066436		0.0501033	0.109241	0.0863332	0.0895682	0.187273
	84.4	0.0887	0.0611	0.1822	0.2091	0.1459	0.132	0.1704		0.186941	0.230523	0.272181	0.241036	0.139163	0.126128		0.0676774	0.0719557	0.0698829	0.0888611	0.0808174		0.0622577	0.0810048	0.0549491	0.106246	0.0662275		0.050207	0.111074	0.0833864	0.0876537	0.190715
	84.5	0.0879	0.0589	0.1822	0.2091	0.1461	0.134	0.1704		0.189568	0.231526	0.271559	0.243023	0.139266	0.127193		0.0661393	0.0714022	0.0690573	0.090566	0.0816891		0.0624858	0.083783	0.0530909	0.106737	0.0668058		0.0515411	0.110486	0.0853968	0.0898396	0.190693
	84.6	0.0883	0.0597	0.1817	0.2106	0.1466	0.1338	0.1703		0.187986	0.232075	0.273633	0.244762	0.141013	0.128258		0.0668132	0.0702981	0.0699115	0.0895398	0.0838257		0.0634379	0.0825036	0.0533963	0.108103	0.0695561		0.0511628	0.110231	0.0827258	0.0910308	0.188731
	84.7	0.089	0.0587	0.1828	0.2106	0.1463	0.1328	0.1668		0.190732	0.232947	0.275941	0.245562	0.137661	0.130485		0.065103	0.0709559	0.0698003	0.0892707	0.0842105		0.0628845	0.0828352	0.0519622	0.107521	0.0685315		0.051871	0.112504	0.0837812	0.0917407	0.19261
	84.8	0.0869	0.0593	0.1826	0.2111	0.1466	0.1331	0.1635		0.190476	0.233036	0.279521	0.245155	0.138247	0.130465		0.0654984	0.0694342	0.0692511	0.0911752	0.0833794		0.0643101	0.0839716	0.0500731	0.107022	0.0706333		0.0521021	0.111805	0.0813954	0.0931544	0.189751
	84.9	0.086	0.0584	0.182	0.2107	0.146	0.1327	0.1656		0.190776	0.233695	0.277983	0.244614	0.140487	0.130046		0.0649038	0.0701046	0.0694151	0.0890841	0.0844395		0.0634957	0.0833097	0.0524194	0.108425	0.0716771		0.0525226	0.111512	0.0829146	0.0924145	0.1875
	85	0.0866	0.0597	0.1826	0.212	0.1455	0.1326	0.1696		0.190961	0.234948	0.281295	0.244695	0.139872	0.131506		0.0660275	0.0690415	0.0690569	0.0904921	0.0843173		0.0648464	0.0841122	0.0509905	0.107419	0.0701389		0.0543197	0.112713	0.0818182	0.0939093	0.184608
	85.1	0.0863	0.0584	0.1831	0.2111	0.1449	0.1337	0.1679		0.191089	0.235038	0.283372	0.244312	0.141509	0.131262		0.0665648	0.0699468	0.0707714	0.0881738	0.0841173		0.0641201	0.0825092	0.0503306	0.10717	0.0730689		0.0547097	0.11195	0.0827846	0.0906401	0.180373
	85.2	0.0866	0.058	0.185	0.2115	0.1459	0.1328	0.1646		0.19201	0.236084	0.282037	0.244145	0.139496	0.133768		0.0670464	0.0693705	0.0698497	0.0888982	0.0844682		0.0663636	0.0820832	0.0536567	0.106632	0.0720251		0.0565161	0.111842	0.0820239	0.0907133	0.183341
	85.3	0.0862	0.0573	0.1851	0.2109	0.1462	0.1317	0.1669		0.192354	0.236198	0.280355	0.241471	0.138786	0.133644		0.06712	0.0704692	0.071277	0.0864301	0.0835942		0.0656222	0.0838052	0.0531525	0.105729	0.0718271		0.0555269	0.110417	0.0803879	0.0900027	0.180712
	85.4	0.0871	0.0576	0.1855	0.2111	0.1469	0.1326	0.168		0.19486	0.236245	0.281808	0.237165	0.137747	0.135843		0.0663445	0.0705991	0.0720482	0.0861564	0.0832873		0.0662417	0.082363	0.0556573	0.106576	0.071975		0.0536359	0.110306	0.0778368	0.0915474	0.183333
	85.5	0.0869	0.0592	0.1864	0.2104	0.1464	0.1327	0.1673		0.194328	0.235808	0.28	0.234729	0.137387	0.13677		0.066872	0.0700203	0.0725306	0.0886555	0.0837937		0.0651184	0.0809889	0.0550693	0.104994	0.0704861		0.0548404	0.110855	0.076803	0.0919167	0.181004
	85.6	0.0868	0.0589	0.186	0.2097	0.1461	0.1329	0.1708		0.193212	0.234999	0.278477	0.23232	0.138738	0.137842		0.0670477	0.0709677	0.0717695	0.0886555	0.0842531		0.0652421	0.0803849	0.0540443	0.104159	0.0720971		0.0531451	0.110161	0.0784375	0.0910315	0.183162
	85.7	0.0874	0.0593	0.1863	0.2092	0.1454	0.1332	0.1719		0.193357	0.235037	0.279678	0.231556	0.138556	0.138418		0.0676626	0.0702563	0.0693366	0.0903766	0.083609		0.0649115	0.0802487	0.0555757	0.106407	0.0721721		0.053306	0.109905	0.0798122	0.0920771	0.186463
	85.8	0.0864	0.0579	0.1857	0.208	0.1446	0.132	0.1731		0.192342	0.233705	0.281358	0.231074	0.141386	0.137866		0.0667252	0.0706662	0.0691179	0.0901468	0.0828739		0.0644137	0.0814084	0.0534157	0.106954	0.071975		0.0520082	0.111549	0.0815691	0.0897436	0.189764
	85.9	0.0854	0.0588	0.1867	0.2086	0.1442	0.1299	0.1729		0.193817	0.233743	0.279197	0.231315	0.138404	0.138817		0.0678783	0.0697376	0.0674357	0.0916351	0.0833639		0.065518	0.0790881	0.0519056	0.108103	0.0731623		0.0513151	0.110711	0.0814746	0.0900133	0.195366
	86	0.0849	0.0573	0.1858	0.2078	0.1435	0.1307	0.1694		0.192216	0.235181	0.280722	0.233811	0.137	0.137383		0.0671332	0.0710623	0.0680284	0.0926236	0.0837004		0.0636467	0.0791549	0.0520568	0.10949	0.0712556		0.0524412	0.111803	0.0832049	0.0884697	0.194934
	86.1	0.0869	0.058	0.1866	0.2087	0.1439	0.13	0.1662		0.192868	0.234615	0.281259	0.233476	0.13887	0.138928		0.0684303	0.0696826	0.0664894	0.0903038	0.084282		0.0646552	0.0829103	0.0499453	0.109535	0.0704952		0.0510441	0.112315	0.0840025	0.0894849	0.193417
	86.2	0.0874	0.0567	0.1857	0.2074	0.1446	0.1305	0.1653		0.193414	0.234759	0.283057	0.234151	0.136688	0.138436		0.068152	0.0698563	0.0649488	0.0898079	0.0850046		0.0641287	0.0831918	0.0517681	0.11004	0.0731456		0.0501672	0.109467	0.0861214	0.090571	0.192394
	86.3	0.0873	0.0581	0.1864	0.2083	0.1457	0.1318	0.1664		0.190786	0.235001	0.281662	0.234857	0.139021	0.138526		0.0684991	0.0712723	0.0673466	0.0885287	0.0847427		0.0657447	0.0847265	0.0511883	0.108679	0.0716244		0.049294	0.10936	0.0859981	0.0906909	0.188561
	86.4	0.0872	0.0576	0.1859	0.2073	0.1451	0.1327	0.1673		0.191345	0.235437	0.282509	0.236237	0.140143	0.138109		0.0702137	0.0708417	0.0677578	0.0896266	0.0837773		0.0645088	0.0858442	0.0518437	0.108032	0.0711585		0.0498074	0.108846	0.086412	0.091853	0.190476
	86.5	0.0875	0.0576	0.186	0.2071	0.1449	0.1331	0.1689		0.191146	0.236241	0.281593	0.236977	0.141204	0.137988		0.0694838	0.0718061	0.0700053	0.0889901	0.0828131		0.0643116	0.0853728	0.0524973	0.108663	0.0714532		0.0516975	0.108366	0.0856605	0.0897742	0.193022
	86.6	0.0865	0.0575	0.1857	0.2067	0.1449	0.1315	0.1722		0.190602	0.235662	0.282747	0.237883	0.145983	0.139557		0.0705086	0.0712464	0.070358	0.0863429	0.0841293		0.0641518	0.0855282	0.0512914	0.107721	0.0701145		0.051176	0.110379	0.0863693	0.0911265	0.190971
	86.7	0.0852	0.0556	0.1851	0.2086	0.1457	0.1322	0.1717		0.19233	0.236361	0.281584	0.238929	0.147451	0.138053		0.0692745	0.0718061	0.0718827	0.0887967	0.0835783		0.0646474	0.0851004	0.05374	0.107553	0.0731198		0.0518442	0.108366	0.0860553	0.0907162	0.191682
	86.8	0.0859	0.0559	0.185	0.208	0.1463	0.132	0.1711		0.191659	0.236241	0.283513	0.238174	0.150892	0.138433		0.0711169	0.068865	0.0715797	0.0869565	0.083104		0.0641373	0.0834979	0.0535519	0.108083	0.0715026		0.0519013	0.109463	0.0838286	0.0904749	0.18823
	86.9	0.0876	0.055	0.1866	0.2077	0.1461	0.1318	0.1715		0.192467	0.234769	0.282044	0.238998	0.151163	0.136778		0.071413	0.0679204	0.0693052	0.0888704	0.083761		0.0623166	0.0844119	0.0565281	0.107768	0.0699518		0.0514725	0.109199	0.0861529	0.0909333	0.188983
	87	0.0876	0.0575	0.1874	0.2076	0.1461	0.1334	0.1713		0.192399	0.234733	0.283333	0.239564	0.150153	0.136395		0.0730055	0.0689404	0.069354	0.0900375	0.0836537		0.0629371	0.08331	0.0538966	0.108123	0.0716747		0.0524422	0.108868	0.0844319	0.0904255	0.186685
	87.1	0.0876	0.0563	0.1891	0.2076	0.1454	0.1327	0.1691		0.189997	0.234405	0.282749	0.243579	0.151691	0.136786		0.0719598	0.0685704	0.0673365	0.0891213	0.0837294		0.0620487	0.0823529	0.0568306	0.107015	0.0713547		0.0513084	0.111001	0.0851398	0.0927258	0.187755
	87.2	0.0872	0.0584	0.1902	0.2072	0.1452	0.1328	0.1695		0.191433	0.235032	0.282799	0.246013	0.152137	0.136353		0.0727551	0.0704277	0.0671839	0.0903766	0.0844144		0.0626832	0.0846457	0.0566243	0.105776	0.0723888		0.0529006	0.109354	0.083281	0.0906433	0.193401
	87.3	0.0869	0.0569	0.1929	0.2076	0.1447	0.1325	0.1726		0.191137	0.236648	0.282374	0.245698	0.152792	0.136961		0.0725806	0.0691286	0.0669493	0.0867925	0.0854795		0.0609811	0.0840147	0.0577132	0.106895	0.0738186		0.0534759	0.11155	0.0827327	0.0908608	0.192555
	87.4	0.0876	0.0578	0.1932	0.208	0.1445	0.1326	0.175		0.1899	0.23578	0.284919	0.242819	0.152531	0.133809		0.0727669	0.0686524	0.0667609	0.0874111	0.0842317		0.0622472	0.0836855	0.0547697	0.105748	0.0715273		0.0532756	0.111001	0.0806553	0.0904255	0.194406
	87.5	0.0878	0.0579	0.1921	0.2086	0.1444	0.1332	0.1762		0.191445	0.235891	0.282678	0.242499	0.150307	0.133502		0.0729325	0.068834	0.0683383	0.0912134	0.0823422		0.0625841	0.084507	0.0539269	0.106732	0.0715022		0.053854	0.109974	0.0819672	0.0904977	0.194521
	87.6	0.0888	0.059	0.1901	0.2089	0.1441	0.1322	0.1766		0.189245	0.236122	0.281123	0.24168	0.14903	0.132312		0.0733507	0.0685081	0.0671366	0.0903414	0.082631		0.0620085	0.0841542	0.0538684	0.108995	0.0717966		0.0535348	0.109133	0.0826265	0.0928495	0.191431
	87.7	0.089	0.0596	0.1904	0.2092	0.1442	0.1329	0.1728		0.189635	0.235928	0.28015	0.242499	0.146018	0.132435		0.0744125	0.0690909	0.0671235	0.0908714	0.0827068		0.0632997	0.0845547	0.0527266	0.107808	0.0705238		0.0533197	0.110377	0.0851131	0.0914928	0.188432
	87.8	0.0874	0.0593	0.1903	0.2096	0.1442	0.1315	0.172		0.191194	0.237056	0.282081	0.240725	0.145002	0.132377		0.0730166	0.0685829	0.0662905	0.0870462	0.0826613		0.0631745	0.0846979	0.0532416	0.1079	0.0708904		0.0539985	0.111442	0.0871058	0.0896	0.184022
	87.9	0.0865	0.061	0.1903	0.2103	0.1444	0.1309	0.1713		0.191351	0.236956	0.280824	0.241226	0.144277	0.131329		0.0737095	0.0696191	0.0660311	0.0848785	0.0827536		0.0645089	0.0838964	0.0525934	0.107485	0.0691544		0.0525641	0.109494	0.0858209	0.0865974	0.186744
	88	0.0882	0.0592	0.1896	0.2114	0.1425	0.1311	0.1702		0.194461	0.236007	0.279988	0.241776	0.142612	0.131957		0.0714754	0.0692168	0.0684303	0.0867052	0.082693		0.0643709	0.084741	0.0546705	0.108352	0.0697436		0.0521206	0.110413	0.084494	0.0859584	0.18733
	88.1	0.0887	0.06	0.1907	0.212	0.1415	0.1309	0.1694		0.194569	0.236134	0.280058	0.241787	0.14635	0.130233		0.0729417	0.0686578	0.0689594	0.0854313	0.0819163		0.064973	0.0855374	0.0528029	0.108363	0.0708904		0.0514912	0.110561	0.0837972	0.0877801	0.189741
	88.2	0.0881	0.0587	0.1894	0.2136	0.1408	0.1318	0.1685		0.192445	0.235647	0.279476	0.240033	0.144471	0.131304		0.0722707	0.0694748	0.069919	0.0871008	0.0814612		0.0655885	0.084361	0.0539568	0.106913	0.068765		0.0512232	0.111441	0.0853507	0.0875133	0.19243
	88.3	0.088	0.0598	0.1893	0.214	0.1402	0.1316	0.1725		0.19399	0.234994	0.277987	0.239266	0.143295	0.131603		0.0740822	0.0688015	0.0703828	0.0878574	0.0817518		0.0652759	0.0850826	0.0529348	0.10821	0.0691071		0.0516671	0.109463	0.0827394	0.0895324	0.189545
	88.4	0.0883	0.0585	0.1886	0.2153	0.1407	0.1333	0.1727		0.193683	0.234593	0.281223	0.238329	0.145386	0.132887		0.0725842	0.0694394	0.0691423	0.0869565	0.0810515		0.0661452	0.0846175	0.0553957	0.106634	0.0718686		0.0508301	0.110343	0.083076	0.0894653	0.188969
	88.5	0.0887	0.0585	0.1896	0.2143	0.14	0.1339	0.169		0.192857	0.233287	0.281305	0.238173	0.144997	0.13511		0.0742845	0.0687386	0.069356	0.0889165	0.0809079		0.065669	0.0844557	0.0539568	0.107156	0.0688592		0.0488491	0.110599	0.0827692	0.0881186	0.184588
	88.6	0.0893	0.0591	0.1898	0.2147	0.1407	0.1337	0.1713		0.195717	0.23322	0.284615	0.239496	0.144759	0.134647		0.0733844	0.0687831	0.0676825	0.0878574	0.0815466		0.0659978	0.0854413	0.0543948	0.107458	0.0698705		0.0496672	0.110345	0.0843596	0.0900901	0.187221
	88.7	0.0899	0.0584	0.1908	0.2141	0.1412	0.1331	0.1714		0.194469	0.234557	0.284531	0.240347	0.145051	0.135648		0.0743657	0.0677843	0.0688009	0.0892857	0.0817449		0.0652368	0.083871	0.0556353	0.106942	0.0673699		0.0493354	0.112898	0.0821791	0.0899682	0.183964
	88.8	0.0911	0.0589	0.1922	0.2144	0.142	0.1301	0.1719		0.194172	0.235645	0.282902	0.243004	0.142662	0.136048		0.0737186	0.0658301	0.0699399	0.0872261	0.0813975		0.0654164	0.0834734	0.0550558	0.107612	0.0692935		0.0497322	0.111038	0.0829507	0.0878683	0.185383
	88.9	0.0915	0.0568	0.1928	0.214	0.1426	0.1298	0.174		0.19595	0.237049	0.281863	0.243336	0.140736	0.134087		0.0737508	0.0662312	0.069792	0.0834021	0.0817633		0.0668306	0.084779	0.0569164	0.106507	0.0707209		0.0492886	0.111511	0.0810893	0.0868184	0.181336
	89	0.0897	0.059	0.1929	0.2147	0.1421	0.1309	0.1754		0.19399	0.237672	0.280221	0.245459	0.14103	0.1347		0.0732824	0.0649492	0.0709632	0.0845649	0.0809524		0.0662785	0.0841017	0.0558357	0.108794	0.0681431		0.0484403	0.110929	0.0832054	0.0854045	0.179465
	89.1	0.0891	0.0596	0.1919	0.2132	0.1423	0.131	0.1755		0.193337	0.236759	0.279442	0.246436	0.142665	0.133686		0.0747214	0.0649492	0.0702218	0.0839161	0.0815804		0.0670404	0.0848027	0.0574007	0.108687	0.0691995		0.0492761	0.112171	0.081106	0.0871632	0.178727
	89.2	0.0901	0.0594	0.1913	0.213	0.1414	0.1327	0.173		0.193452	0.236989	0.284919	0.248811	0.144337	0.134862		0.0744217	0.0647795	0.0701878	0.0840508	0.0813869		0.0654415	0.0852018	0.0574422	0.109589	0.0688956		0.0493388	0.110708	0.0794136	0.0861067	0.180507
	89.3	0.0905	0.0607	0.1905	0.212	0.1408	0.1323	0.172		0.192342	0.236996	0.283235	0.248481	0.142571	0.134968		0.0748908	0.0635901	0.0700615	0.0865819	0.0819642		0.0657718	0.0838239	0.0568429	0.106976	0.0712838		0.0491469	0.110231	0.0777948	0.0851852	0.180428
	89.4	0.09	0.0603	0.1904	0.2124	0.1409	0.132	0.1703		0.191603	0.237226	0.283529	0.248317	0.142047	0.135228		0.0747541	0.0650436	0.0691349	0.0862211	0.0828154		0.0666965	0.0830527	0.0570603	0.10717	0.0691739		0.0505461	0.111916	0.0798165	0.0863347	0.181299
	89.5	0.089	0.0622	0.1898	0.2128	0.1406	0.1327	0.1709		0.190068	0.237595	0.282986	0.247824	0.143238	0.138073		0.0737095	0.0642052	0.0698774	0.0890722	0.0830437		0.0672325	0.0844047	0.0565155	0.108422	0.0714046		0.0513472	0.111916	0.0787546	0.0851401	0.183979
	89.6	0.0881	0.0609	0.1904	0.2134	0.1408	0.1321	0.1704		0.190124	0.236739	0.283455	0.246885	0.141955	0.137939		0.0732296	0.0656961	0.0693834	0.0935043	0.0832877		0.0679026	0.0827529	0.0581897	0.108941	0.0704935		0.0509295	0.11327	0.080379	0.086991	0.181778
	89.7	0.0884	0.0609	0.1906	0.2117	0.1408	0.1323	0.1706		0.192285	0.234959	0.279953	0.248689	0.143525	0.137939		0.0735552	0.0661805	0.0690749	0.0916632	0.084399		0.066503	0.0834496	0.0562522	0.107814	0.0700337		0.0515569	0.11155	0.0807645	0.0873351	0.180458
	89.8	0.0875	0.0585	0.1916	0.2119	0.1415	0.1309	0.1716		0.191382	0.234809	0.280609	0.24959	0.143048	0.136364		0.0747704	0.0659843	0.0697387	0.092685	0.0836224		0.0658335	0.0850767	0.0575954	0.106876	0.0711156		0.0502808	0.111989	0.0817591	0.0870823	0.177015
	89.9	0.0863	0.0578	0.1912	0.211	0.1418	0.1295	0.1706		0.190222	0.234264	0.278136	0.250246	0.141808	0.13578		0.0744379	0.066618	0.0675843	0.0938538	0.0839263		0.064257	0.0827529	0.056978	0.108245	0.0713802		0.0495931	0.111111	0.0787523	0.0882043	0.178131
	90	0.0845	0.0592	0.1924	0.2108	0.1419	0.1301	0.1701		0.192057	0.234183	0.277859	0.250082	0.143142	0.137804		0.0739935	0.0663275	0.0670303	0.0912863	0.0843836		0.0630009	0.0834031	0.0560949	0.108007	0.0733852		0.0508259	0.110164	0.0806154	0.0875855	0.177857
	90.1	0.0846	0.0581	0.1916	0.2096	0.1422	0.1306	0.1729		0.190928	0.235182	0.273865	0.249383	0.141619	0.139299		0.0735102	0.0675259	0.0679543	0.0918155	0.0836988		0.0643509	0.0826377	0.057554	0.108032	0.0712347		0.0491845	0.110782	0.080774	0.0871391	0.181656
	90.2	0.0852	0.0592	0.1923	0.2096	0.1416	0.131	0.1719		0.189477	0.234629	0.274109	0.248154	0.143241	0.140966		0.0727786	0.067732	0.0677165	0.0907208	0.0831202		0.0635027	0.0830094	0.0566511	0.106041	0.0719838		0.0488366	0.108517	0.0815951	0.0885444	0.181778
	90.3	0.0856	0.0577	0.1917	0.2091	0.1415	0.1309	0.1736		0.190885	0.233503	0.274683	0.247866	0.145448	0.141461		0.0729483	0.068878	0.0695393	0.0907584	0.0821168		0.0641628	0.0841667	0.056333	0.106236	0.070323		0.0499618	0.108295	0.0794479	0.0871391	0.182342
	90.4	0.0853	0.0573	0.1918	0.2097	0.1411	0.1307	0.1757		0.189982	0.233481	0.277745	0.249383	0.143528	0.141961		0.0732768	0.0694218	0.0681778	0.0930906	0.0814653		0.0639535	0.0834957	0.0524614	0.106816	0.0713329		0.0496183	0.107601	0.0800859	0.0886674	0.183445
	90.5	0.0858	0.0566	0.1911	0.2095	0.1407	0.1323	0.1715		0.189757	0.232535	0.27804	0.250164	0.141141	0.14289		0.0726087	0.0699782	0.0663748	0.0933884	0.0810565		0.0632826	0.0859855	0.0517427	0.107457	0.069869		0.0493262	0.108846	0.0805513	0.0884747	0.179635
	90.6	0.0874	0.0571	0.1918	0.2105	0.1418	0.1311	0.174		0.191785	0.231783	0.278481	0.250247	0.141761	0.14359		0.0731867	0.0700579	0.066013	0.0928601	0.079533		0.0644295	0.0853795	0.0507742	0.107638	0.0691043		0.0510282	0.110053	0.0822843	0.0878113	0.181496
	90.7	0.0872	0.057	0.1927	0.2111	0.1414	0.1307	0.171		0.189762	0.233198	0.277161	0.250041	0.1384	0.145459		0.0735647	0.0706906	0.0653469	0.0942775	0.0790723		0.0637299	0.0843741	0.0492275	0.107819	0.0694165		0.0509554	0.108453	0.0813133	0.0891686	0.177512
	90.8	0.086	0.0555	0.1925	0.2108	0.1417	0.1324	0.1693		0.190406	0.234167	0.277049	0.251319	0.139303	0.142723		0.0740741	0.0714416	0.0667365	0.0926689	0.0797882		0.0642346	0.0845109	0.0499102	0.108321	0.0681135		0.0513148	0.109329	0.0823058	0.0874245	0.178985
	90.9	0.0852	0.0578	0.1944	0.2116	0.1427	0.1323	0.172		0.192874	0.23454	0.278215	0.253966	0.138492	0.142488		0.0737117	0.070584	0.0665386	0.0926307	0.0793361		0.0640768	0.0829404	0.0494228	0.106582	0.0704698		0.0515964	0.110675	0.0805059	0.0873454	0.179178
	91	0.0848	0.0555	0.1949	0.2112	0.1432	0.1321	0.1686		0.192671	0.235294	0.278474	0.2552	0.139535	0.140739		0.0735358	0.0712339	0.0670742	0.095494	0.0793217		0.0637966	0.0845813	0.0519668	0.106233	0.0697674		0.0502167	0.111475	0.0811146	0.0899736	0.183042
	91.1	0.0851	0.0567	0.1958	0.212	0.1429	0.1315	0.1675		0.192479	0.235526	0.279988	0.253997	0.139519	0.140194		0.0738415	0.0712598	0.067912	0.094176	0.0795185		0.06466	0.0827089	0.050396	0.106419	0.0727334		0.0503305	0.111257	0.0807799	0.0902613	0.178284
	91.2	0.0841	0.0558	0.1956	0.2115	0.1416	0.1302	0.1681		0.193787	0.235556	0.279871	0.254705	0.138498	0.136877		0.0736888	0.0734012	0.0684164	0.0933388	0.0789858		0.0636829	0.0839355	0.0496224	0.107615	0.0728499		0.0524582	0.109109	0.0821241	0.0894501	0.178284
	91.3	0.0821	0.0562	0.1966	0.2126	0.1411	0.1307	0.1672		0.191546	0.235518	0.283879	0.254873	0.142568	0.137907		0.0740901	0.0724664	0.0699019	0.0926989	0.0798174		0.0637255	0.0826607	0.0512361	0.107369	0.0761456		0.0512821	0.111695	0.0794479	0.0881427	0.180196
	91.4	0.0808	0.0547	0.1958	0.2129	0.1406	0.1304	0.1713		0.189747	0.234861	0.283074	0.255281	0.142038	0.137474		0.0733348	0.0739328	0.0686275	0.0891616	0.0816438		0.0654643	0.082077	0.0500894	0.107283	0.0759664		0.0497715	0.110236	0.0811639	0.0862704	0.181615
	91.5	0.0813	0.0565	0.1946	0.2125	0.1403	0.1301	0.1689		0.191809	0.23368	0.283994	0.253908	0.144586	0.139875		0.0726839	0.0725558	0.0693208	0.0897541	0.082027		0.0655665	0.0829377	0.0503571	0.108627	0.0762998		0.0486692	0.11155	0.0807988	0.0874043	0.18669
	91.6	0.0807	0.0557	0.1931	0.2134	0.141	0.1311	0.1641		0.190406	0.233037	0.283441	0.25152	0.144396	0.138992		0.0709496	0.0725295	0.0695364	0.0905367	0.0828629		0.0662517	0.08087	0.0485194	0.10717	0.0756757		0.0470767	0.111476	0.0812808	0.086693	0.184293
	91.7	0.0798	0.0568	0.1912	0.212	0.1411	0.1309	0.1678		0.189635	0.232059	0.28449	0.250452	0.143578	0.140343		0.0717528	0.0710651	0.0713787	0.0903147	0.0822117		0.0658683	0.0823562	0.0498029	0.10689	0.0755735		0.0458925	0.11049	0.0786966	0.0874605	0.187221
	91.8	0.0792	0.0556	0.1917	0.2123	0.1399	0.1305	0.1672		0.188879	0.231257	0.281222	0.250986	0.143819	0.140698		0.0720156	0.0706502	0.0716407	0.0932621	0.0807916		0.066	0.0806137	0.0502152	0.105351	0.0769489		0.0456621	0.112718	0.0803544	0.0895208	0.185318
	91.9	0.0801	0.0576	0.1922	0.2121	0.139	0.1316	0.1677		0.188125	0.229989	0.279895	0.249795	0.141077	0.141358		0.0723542	0.0680913	0.0712539	0.0898646	0.0813215		0.0666667	0.08	0.0489635	0.105909	0.0747223		0.0451433	0.114182	0.0806599	0.0896624	0.183903
	92	0.0807	0.0561	0.1947	0.2122	0.1388	0.1312	0.1687		0.188568	0.228553	0.280012	0.250164	0.140162	0.142924		0.0711351	0.0699946	0.0720406	0.0882594	0.0808797		0.066	0.0793123	0.0510897	0.106746	0.0772071		0.0453969	0.114905	0.0824142	0.0903345	0.181982
	92.1	0.08	0.0574	0.1938	0.2127	0.139	0.1311	0.1675		0.189787	0.226915	0.280866	0.251149	0.136778	0.145131		0.0722475	0.0683792	0.0713786	0.0925164	0.0796219		0.0664888	0.0780731	0.0501422	0.106103	0.0759154		0.0481134	0.11423	0.0793505	0.0934777	0.179326
	92.2	0.0802	0.0561	0.1942	0.2112	0.1389	0.1321	0.1681		0.188853	0.226317	0.279266	0.250287	0.138094	0.143671		0.0707486	0.0691219	0.0722639	0.092225	0.0796653		0.0669782	0.078453	0.0493258	0.107262	0.0761969		0.047002	0.112122	0.0802318	0.093453	0.182384
	92.3	0.0805	0.0578	0.1933	0.2117	0.1385	0.1317	0.1659		0.187556	0.226496	0.275952	0.249712	0.138384	0.143094		0.0714595	0.0678428	0.070943	0.0924544	0.0800291		0.0654497	0.0782849	0.0493083	0.107539	0.0771052		0.047474	0.114175	0.0782635	0.0941704	0.181054
	92.4	0.0818	0.0567	0.1927	0.2109	0.1386	0.1323	0.1648		0.188427	0.226721	0.274601	0.25074	0.140215	0.143839		0.070456	0.0687273	0.0713912	0.0928218	0.0802402		0.0655993	0.0793343	0.0458877	0.108343	0.0766115		0.0493262	0.113459	0.0790926	0.0949987	0.183466
	92.5	0.0824	0.0576	0.191	0.2114	0.1389	0.1313	0.1666		0.186702	0.22691	0.271515	0.250453	0.138105	0.143196		0.071043	0.0679259	0.0708166	0.0897489	0.0805748		0.0637397	0.0792463	0.047233	0.107307	0.0784512		0.0492636	0.112192	0.08	0.0930541	0.184
	92.6	0.083	0.0561	0.1895	0.2122	0.1403	0.1311	0.1638		0.185909	0.227992	0.27373	0.251112	0.137757	0.143975		0.0705959	0.0691721	0.0727018	0.0909463	0.0808503		0.0635452	0.0804979	0.0469136	0.104788	0.0771044		0.0505204	0.11284	0.0805307	0.0935347	0.182992
	92.7	0.0844	0.0572	0.1898	0.2121	0.1409	0.1322	0.1627		0.187204	0.228604	0.274156	0.250536	0.13828	0.143532		0.0720604	0.0688406	0.0712792	0.0880426	0.080689		0.0643288	0.0820442	0.0481716	0.105603	0.0763538		0.0518331	0.111075	0.077634	0.0930171	0.187696
	92.8	0.0851	0.0567	0.1883	0.2124	0.1411	0.131	0.1678		0.18606	0.228916	0.272067	0.248229	0.14025	0.143394		0.0705933	0.0706394	0.0723018	0.0887793	0.0804494		0.0640196	0.0819084	0.0496479	0.10469	0.0757268		0.0505689	0.112987	0.0756458	0.0909569	0.189323
	92.9	0.0841	0.0588	0.1886	0.2112	0.1417	0.1302	0.1678		0.186225	0.22881	0.272357	0.246496	0.143678	0.143495		0.0720486	0.0699402	0.0710163	0.0915087	0.0788186		0.0644514	0.0841406	0.0475352	0.104486	0.0764547		0.0511004	0.112516	0.0765462	0.0917191	0.193014
	93	0.0842	0.0565	0.1877	0.2118	0.1412	0.131	0.1676		0.188054	0.228166	0.277745	0.245634	0.14339	0.144561		0.0725737	0.0700036	0.0724536	0.0909839	0.0794054		0.0647177	0.0829404	0.0495084	0.104797	0.0784579		0.0535126	0.112083	0.0779859	0.0904325	0.185251
	93.1	0.085	0.0565	0.1884	0.2112	0.1413	0.1298	0.1706		0.186556	0.228608	0.277924	0.244653	0.147619	0.142358		0.0731127	0.068533	0.0719172	0.0914684	0.0815474		0.0638535	0.0825485	0.0499472	0.104582	0.0756303		0.0525114	0.113526	0.0779859	0.0878023	0.182943
	93.2	0.0849	0.0545	0.1886	0.2115	0.1417	0.1294	0.1715		0.187519	0.2297	0.276104	0.245025	0.14725	0.142492		0.0731392	0.0693663	0.0720168	0.0898277	0.0816993		0.064437	0.0831716	0.0481377	0.106293	0.0765358		0.0507872	0.112846	0.078317	0.0876085	0.181256
	93.3	0.0857	0.0551	0.1887	0.2112	0.1418	0.13	0.1709		0.188578	0.229387	0.273941	0.246555	0.148186	0.140538		0.0735548	0.0688406	0.0727782	0.0905738	0.08113		0.0636121	0.0826423	0.0487377	0.106097	0.0751174		0.050899	0.111039	0.0804916	0.0873454	0.180053
	93.4	0.0875	0.0543	0.1888	0.2115	0.1422	0.1306	0.1718		0.189511	0.229879	0.271182	0.246318	0.146159	0.140107		0.0733549	0.0682476	0.0731537	0.0905723	0.0817508		0.0643509	0.084989	0.0492611	0.105986	0.0773369		0.0488484	0.111508	0.0801843	0.0863291	0.181019
	93.5	0.088	0.0558	0.1879	0.2125	0.142	0.1313	0.1694		0.190817	0.229598	0.274566	0.246928	0.146193	0.138759		0.0732917	0.0682106	0.0741518	0.0897909	0.0815404		0.0640997	0.0844604	0.0519068	0.106069	0.0784776		0.0488113	0.111111	0.081381	0.0856542	0.175393
	93.6	0.0884	0.054	0.1888	0.2122	0.143	0.1322	0.1688		0.190803	0.228955	0.274971	0.247086	0.146482	0.140056		0.0748548	0.0678979	0.074184	0.0909833	0.0808611		0.0632799	0.0853759	0.0515173	0.104494	0.0754463		0.0508089	0.112047	0.0787037	0.0846477	0.178274
	93.7	0.0891	0.0551	0.1883	0.2124	0.1428	0.1307	0.1716		0.19012	0.229238	0.276411	0.246883	0.145862	0.14072		0.0730084	0.0681736	0.0756889	0.0892421	0.0815365		0.0644588	0.0865252	0.0508295	0.103884	0.076716		0.0505306	0.112156	0.0805952	0.0846033	0.180623
	93.8	0.0894	0.0544	0.1904	0.2118	0.1429	0.1297	0.1699		0.192699	0.228372	0.273799	0.245534	0.146898	0.141923		0.0744635	0.0675212	0.0742678	0.0918409	0.0817177		0.0640427	0.0848251	0.0525203	0.102912	0.0760431		0.0520886	0.11295	0.0781058	0.0867628	0.181818
	93.9	0.0884	0.0558	0.1906	0.2125	0.1428	0.1307	0.1686		0.191375	0.22868	0.272675	0.246265	0.144172	0.140927		0.0741776	0.0690154	0.0754618	0.0891825	0.0821422		0.0645519	0.0851005	0.0502813	0.103599	0.0772084		0.0532396	0.113422	0.0788509	0.0851397	0.182571
	94	0.0874	0.054	0.1911	0.212	0.143	0.1308	0.1704		0.192285	0.229672	0.275086	0.245249	0.14509	0.138786		0.0766077	0.0675212	0.0758897	0.0905707	0.0832127		0.0645949	0.0845032	0.0510743	0.102242	0.0796639		0.0507283	0.111075	0.0791236	0.0856694	0.180634
	94.1	0.0869	0.0547	0.1921	0.2131	0.1432	0.13	0.1695		0.191895	0.230196	0.274352	0.244728	0.142469	0.137037		0.0748975	0.0681327	0.0766684	0.0890924	0.0837403		0.063485	0.0834477	0.0529474	0.101679	0.0782609		0.0504645	0.111545	0.0807774	0.0847547	0.183001
	94.2	0.0852	0.0536	0.1905	0.2131	0.1431	0.1299	0.1694		0.191142	0.231401	0.273301	0.246809	0.142086	0.135378		0.0752107	0.0666787	0.0755177	0.0892857	0.0838908		0.0648601	0.0856513	0.0528541	0.103196	0.0794658		0.0493858	0.112016	0.0810481	0.0848038	0.182692
	94.3	0.0847	0.0554	0.1894	0.2121	0.1431	0.1288	0.1708		0.191898	0.23109	0.271138	0.247953	0.14156	0.135453		0.0737297	0.0682434	0.0745515	0.0907208	0.0847366		0.0635237	0.0858168	0.0546159	0.103347	0.0779786		0.0500126	0.110065	0.0814273	0.0876221	0.182571
	94.4	0.086	0.0547	0.1882	0.2117	0.1418	0.1294	0.1698		0.191194	0.232364	0.273929	0.247384	0.14084	0.135054		0.0741859	0.0675456	0.07585	0.0875822	0.0851141		0.0641309	0.0861496	0.0527612	0.104232	0.0759747		0.0520362	0.110246	0.0808328	0.0879642	0.181383
	94.5	0.0857	0.056	0.1871	0.2108	0.1411	0.1302	0.1747		0.191376	0.233329	0.275772	0.24816	0.145069	0.137477		0.0748329	0.0668353	0.0737834	0.0877627	0.0843592		0.0630531	0.0861496	0.0513181	0.105485	0.0764882		0.0516809	0.10999	0.0788828	0.0894972	0.176957
	94.6	0.0855	0.0544	0.1881	0.2111	0.1409	0.1304	0.179		0.190392	0.233097	0.278003	0.249959	0.143822	0.136986		0.0747623	0.0656301	0.0724511	0.0851501	0.0839971		0.0643729	0.0852477	0.0517241	0.104461	0.0756721		0.0515258	0.109192	0.0797057	0.0869338	0.179965
	94.7	0.0868	0.0552	0.1867	0.2091	0.1424	0.1312	0.177		0.190955	0.234264	0.277196	0.250493	0.144688	0.140651		0.0750809	0.0655945	0.0693208	0.0855615	0.0845402		0.063929	0.0863309	0.050246	0.104434	0.078026		0.0512244	0.11122	0.0781489	0.0842023	0.180994
	94.8	0.0874	0.0543	0.1865	0.2098	0.1425	0.1319	0.1766		0.193739	0.233816	0.274898	0.250905	0.141268	0.141215		0.0750647	0.0681159	0.0693672	0.0838103	0.0837251		0.0637353	0.0852649	0.0493179	0.10336	0.0768717		0.0497251	0.111547	0.0805658	0.0855657	0.18025
	94.9	0.0873	0.0556	0.1863	0.2088	0.1429	0.1311	0.1781		0.193262	0.234504	0.274783	0.250123	0.13977	0.142991		0.0758131	0.0677074	0.0694927	0.0851236	0.0833635		0.0643016	0.0856354	0.0511204	0.102611	0.0761523		0.0504138	0.11173	0.079889	0.0860047	0.182684
	95	0.0884	0.0541	0.1875	0.2105	0.1431	0.1304	0.173		0.195093	0.234229	0.273806	0.247788	0.141698	0.141824		0.0734852	0.0676583	0.0691693	0.0870798	0.0839211		0.0642365	0.0855408	0.049842	0.103247	0.0756919		0.0499749	0.112385	0.0814563	0.0891736	0.179376
	95.1	0.0885	0.0531	0.187	0.2103	0.1438	0.13	0.1718		0.194215	0.234034	0.279592	0.246234	0.141596	0.142558		0.0741776	0.0665096	0.0694565	0.0855529	0.083635		0.0637778	0.0834477	0.0502107	0.102723	0.0728477		0.0502513	0.110458	0.0781588	0.0884122	0.179532
	95.2	0.0868	0.052	0.1863	0.2101	0.1437	0.1291	0.174		0.192205	0.234118	0.279636	0.246932	0.145244	0.143452		0.0723953	0.0672208	0.069606	0.0867985	0.083454		0.0631673	0.0853692	0.0501059	0.103972	0.0730023		0.0490566	0.109948	0.0797281	0.0904325	0.1768
	95.3	0.0872	0.0517	0.1858	0.21	0.1435	0.1291	0.1717		0.193577	0.232929	0.278832	0.246768	0.143885	0.143188		0.073709	0.0658013	0.0710563	0.0832328	0.0834087		0.0641937	0.0852756	0.048746	0.103908	0.073019		0.0487128	0.110494	0.079889	0.0900026	0.177489
	95.4	0.0884	0.0524	0.1835	0.2106	0.1434	0.1293	0.172		0.191233	0.233897	0.277245	0.245166	0.143347	0.144215		0.0721649	0.0669554	0.0714783	0.0848071	0.0828659		0.0626806	0.0846619	0.0507042	0.103965	0.0723641		0.0482933	0.109477	0.0791256	0.0902413	0.177999
	95.5	0.088	0.0523	0.1836	0.2105	0.1432	0.1284	0.1724		0.191991	0.233527	0.279097	0.24397	0.14159	0.144488		0.073197	0.0677629	0.0729494	0.0844731	0.0819613		0.0633193	0.0859654	0.0485403	0.105484	0.0707301		0.0475949	0.110169	0.0775573	0.0889297	0.175599
	95.6	0.0879	0.0537	0.1845	0.2105	0.1434	0.1277	0.1696		0.192693	0.234104	0.275525	0.246212	0.140417	0.146177		0.0722138	0.0672557	0.0707671	0.0836685	0.0814332		0.0621808	0.0857143	0.0468145	0.104965	0.0679012		0.0499244	0.109808	0.0769699	0.0877653	0.177574
	95.7	0.0882	0.0546	0.1875	0.2101	0.1432	0.1291	0.1694		0.194074	0.234104	0.276376	0.245383	0.143102	0.142231		0.07345	0.0684561	0.0692429	0.0854839	0.081736		0.0625277	0.0853054	0.0491918	0.105523	0.0674487		0.0487928	0.109879	0.0777171	0.0876871	0.175906
	95.8	0.0884	0.057	0.1884	0.2102	0.1436	0.1289	0.1721		0.195962	0.233409	0.275279	0.244019	0.14198	0.14092		0.0729753	0.0686292	0.0705307	0.0853119	0.081736		0.0621532	0.0854396	0.0488576	0.106601	0.0701639		0.0494602	0.112192	0.076597	0.0869679	0.177391
	95.9	0.0875	0.0558	0.19	0.2111	0.1432	0.1282	0.1704		0.194189	0.234115	0.276516	0.244107	0.144818	0.140481		0.0746915	0.0697003	0.0699056	0.0885312	0.0824126		0.0627355	0.0845689	0.0516696	0.106679	0.0711931		0.0501259	0.111399	0.0766667	0.0889064	0.181581
	96	0.0871	0.0572	0.1909	0.2111	0.1434	0.1286	0.1718		0.19372	0.234531	0.27632	0.243963	0.1464	0.139454		0.0733607	0.0694444	0.071916	0.0879518	0.0843592		0.0622232	0.0853224	0.0513001	0.107667	0.0723684		0.0503271	0.110715	0.0778316	0.0872642	0.176752
	96.1	0.0879	0.0559	0.1909	0.2125	0.1422	0.129	0.1746		0.193148	0.235694	0.277105	0.245271	0.144918	0.139352		0.0748108	0.0709514	0.0700403	0.0882353	0.0854408		0.0629433	0.0849315	0.0514447	0.106764	0.0717577		0.0507665	0.112119	0.0789314	0.088796	0.175882
	96.2	0.0887	0.0559	0.1903	0.2123	0.1415	0.1296	0.1723		0.191615	0.236178	0.277427	0.246952	0.14788	0.138715		0.0741379	0.0701406	0.0691341	0.0882234	0.0865489		0.0640798	0.0842481	0.0519068	0.105955	0.0732829		0.0486636	0.111363	0.0771802	0.0881586	0.178383
	96.3	0.0883	0.0546	0.1898	0.2129	0.1409	0.1299	0.1707		0.19351	0.235711	0.277491	0.247324	0.147841	0.139875		0.0762438	0.0702323	0.0678143	0.0869038	0.0876781		0.0638864	0.0849781	0.0507578	0.106947	0.0743421		0.0487867	0.112189	0.0766434	0.0875456	0.174652
	96.4	0.0883	0.0554	0.1912	0.2124	0.1401	0.1298	0.1705		0.191946	0.235725	0.278144	0.24765	0.149171	0.138735		0.0749677	0.0712358	0.067224	0.0908357	0.0885802		0.0652222	0.085299	0.0523153	0.106363	0.0727452		0.0503271	0.112049	0.0771333	0.0869113	0.176649
	96.5	0.0882	0.0534	0.1898	0.2131	0.1397	0.1301	0.1717		0.191833	0.235019	0.279437	0.246535	0.150052	0.139604		0.0760636	0.0715313	0.0704915	0.0891208	0.0876465		0.064281	0.0857534	0.0505837	0.106063	0.0730263		0.0499623	0.110318	0.0766202	0.0876598	0.175325
	96.6	0.0872	0.0544	0.1891	0.2113	0.1396	0.1301	0.1714		0.193548	0.23551	0.276822	0.245742	0.149321	0.137156		0.0751718	0.0724951	0.0695637	0.0875353	0.0865021		0.0660044	0.0874556	0.0534135	0.10662	0.0722496		0.0507028	0.112987	0.0764099	0.088779	0.175553
	96.7	0.0876	0.0552	0.1884	0.2114	0.1399	0.1322	0.1734		0.192782	0.235683	0.273669	0.246899	0.151042	0.137534		0.0766259	0.0712615	0.0703782	0.0870093	0.0867761		0.0657953	0.0857534	0.0535082	0.105504	0.072763		0.0493487	0.112052	0.0771341	0.0856698	0.176065
	96.8	0.0888	0.055	0.1885	0.2106	0.1394	0.1329	0.1763		0.193995	0.234494	0.274957	0.246689	0.148161	0.139004		0.07689	0.0727273	0.0696169	0.0850891	0.0862724		0.0666077	0.0859567	0.0541785	0.104704	0.0769737		0.0491105	0.111763	0.0810481	0.0856625	0.171588
	96.9	0.089	0.055	0.1865	0.2108	0.1398	0.132	0.1716		0.194813	0.234307	0.274871	0.24743	0.146906	0.139653		0.0773041	0.0719554	0.0685195	0.0860258	0.0847948		0.0658564	0.0875034	0.0541785	0.105969	0.0750247		0.048811	0.112382	0.0813033	0.0844961	0.17116
	97	0.0892	0.0552	0.1872	0.2102	0.1391	0.1322	0.1691		0.194289	0.233257	0.279722	0.248347	0.144967	0.140343		0.0776678	0.0722892	0.0699179	0.0836685	0.0843265		0.0672844	0.0859951	0.0528556	0.105669	0.0742329		0.04875	0.114127	0.0829787	0.0858625	0.171478
	97.1	0.0888	0.0568	0.1872	0.2111	0.1393	0.1314	0.1698		0.19624	0.234207	0.280233	0.248065	0.144714	0.138508		0.0775027	0.0725211	0.0698324	0.0825282	0.0847916		0.0680062	0.086282	0.0535841	0.106606	0.0751979		0.0492377	0.114743	0.0810319	0.0866857	0.171144
	97.2	0.0897	0.0555	0.1873	0.2116	0.1388	0.1334	0.1689		0.1952	0.236488	0.279258	0.247455	0.146708	0.141032		0.078516	0.0717626	0.0715158	0.0852776	0.0840094		0.0675348	0.0882113	0.0554963	0.106816	0.0740132		0.0470706	0.113072	0.0823959	0.0870356	0.17619
	97.3	0.0892	0.0563	0.1877	0.2117	0.138	0.1334	0.1707		0.194501	0.236347	0.275575	0.247171	0.145684	0.139573		0.0770887	0.0720187	0.0701081	0.0850121	0.0841593		0.0676094	0.0874421	0.0567779	0.107424	0.0734908		0.0482259	0.114519	0.0816884	0.087829	0.171774
	97.4	0.0881	0.0555	0.1889	0.212	0.1378	0.1328	0.1713		0.196308	0.236451	0.277112	0.245499	0.145968	0.137005		0.0783638	0.0702732	0.068701	0.0874494	0.0862193		0.0653999	0.0878821	0.0542746	0.108954	0.0727332		0.0480601	0.113183	0.0824742	0.087013	0.167024
	97.5	0.0881	0.0568	0.1894	0.2119	0.1374	0.1324	0.1721		0.195952	0.235937	0.274326	0.246772	0.145288	0.136437		0.0771214	0.0715184	0.0692187	0.0872727	0.0867135		0.0658273	0.0877529	0.0551432	0.107293	0.0732265		0.0462963	0.113405	0.0821752	0.0887681	0.16816
	97.6	0.089	0.0553	0.19	0.2125	0.138	0.1319	0.1681		0.197287	0.23504	0.273218	0.247017	0.143295	0.134998		0.0774678	0.0710187	0.0696092	0.0879254	0.0869095		0.0650299	0.0869921	0.0555556	0.10756	0.0751559		0.0460115	0.112058	0.0824524	0.0888601	0.167378
	97.7	0.0886	0.0557	0.1884	0.2119	0.1379	0.1331	0.1691		0.19764	0.235048	0.271559	0.244535	0.142712	0.136216		0.0750429	0.0711207	0.0706475	0.0894013	0.0885596		0.0656354	0.0889495	0.0578075	0.107437	0.0741957		0.0444778	0.111877	0.0816141	0.0885484	0.174419
	97.8	0.088	0.0552	0.1882	0.2124	0.1385	0.1317	0.1704		0.19594	0.234213	0.27192	0.244775	0.142322	0.13384		0.0762476	0.0728059	0.0698038	0.0893651	0.08823		0.0655447	0.0895685	0.0560847	0.107875	0.0735391		0.04575	0.113146	0.0806452	0.089486	0.178988
	97.9	0.0877	0.0547	0.1873	0.2112	0.139	0.1317	0.1709		0.196413	0.234684	0.273381	0.244437	0.144231	0.134943		0.0758842	0.0713771	0.0698523	0.0886281	0.087586		0.0648804	0.0886283	0.0572438	0.107915	0.0748855		0.0477137	0.111511	0.0817514	0.0902452	0.179521
	98	0.0886	0.0554	0.1882	0.2115	0.1392	0.1309	0.1709		0.197233	0.235845	0.27654	0.243871	0.148174	0.133869		0.0767746	0.0725473	0.0709812	0.0879387	0.0874366		0.0653233	0.0908345	0.0565371	0.106169	0.0735775		0.0473225	0.112565	0.0815951	0.0924916	0.182734
	98.1	0.0886	0.0529	0.1897	0.2103	0.1393	0.1309	0.1722		0.196769	0.236301	0.277922	0.244481	0.147558	0.132119		0.0756014	0.0720964	0.0700382	0.0873591	0.087491		0.0636042	0.0907098	0.0560451	0.106224	0.0757922		0.0482138	0.111836	0.0813776	0.0922557	0.183547
	98.2	0.0884	0.0534	0.1926	0.2105	0.1395	0.1319	0.1734		0.198709	0.2374	0.277778	0.246084	0.148405	0.133751		0.0753381	0.0732233	0.0706702	0.0892357	0.0863439		0.0635762	0.0889436	0.0553792	0.105225	0.0765456		0.0487866	0.114407	0.0781868	0.0927996	0.182943
	98.3	0.0881	0.0525	0.1919	0.2098	0.1399	0.131	0.1694		0.19689	0.236959	0.279805	0.248331	0.146231	0.133115		0.0745981	0.0733632	0.0689955	0.0890931	0.0860448		0.0621556	0.0897155	0.0559859	0.104843	0.073266		0.0500626	0.112089	0.0785627	0.0910506	0.180776
	98.4	0.0893	0.0534	0.1908	0.2105	0.1386	0.1311	0.168		0.19571	0.236719	0.277683	0.247473	0.142313	0.134692		0.0733748	0.0723649	0.0684338	0.0902196	0.0870665		0.0626374	0.0887978	0.0567301	0.106028	0.0728929		0.0527373	0.110858	0.0771577	0.0897801	0.178883
	98.5	0.0885	0.053	0.1889	0.2107	0.1385	0.1307	0.1704		0.198352	0.238029	0.276765	0.24633	0.143253	0.13391		0.0744316	0.0739608	0.069331	0.0913807	0.0872701		0.0631324	0.0870871	0.055673	0.10425	0.0700616		0.051192	0.109014	0.0794903	0.090604	0.181302
	98.6	0.088	0.0533	0.1895	0.2115	0.1382	0.1301	0.1703		0.196297	0.237415	0.272211	0.247018	0.142709	0.13355		0.0747744	0.0726327	0.0689955	0.0904	0.089009		0.0633106	0.087681	0.0572236	0.104564	0.0697599		0.0515594	0.109593	0.0791692	0.0883949	0.178947
	98.7	0.0877	0.0544	0.1892	0.2103	0.1375	0.1318	0.1692		0.196476	0.237012	0.270638	0.245757	0.141418	0.135562		0.0752412	0.0717481	0.0704225	0.091597	0.0904831		0.0640264	0.086743	0.0563231	0.104231	0.0696161		0.0527241	0.110786	0.0796407	0.089073	0.180415
	98.8	0.0871	0.0532	0.1896	0.2099	0.1365	0.1316	0.1726		0.198824	0.237451	0.269612	0.244665	0.144755	0.134878		0.0744226	0.0711725	0.0691212	0.0913061	0.0902201		0.0621568	0.0862445	0.0579096	0.106124	0.0699278		0.0521434	0.110751	0.0777745	0.0888889	0.178478
	98.9	0.0867	0.0555	0.1887	0.208	0.1347	0.1317	0.1736		0.197063	0.237172	0.270286	0.246779	0.144053	0.135373		0.0757737	0.0707107	0.0671176	0.0893566	0.0891697		0.0633911	0.0866831	0.0574551	0.105752	0.0720869		0.0535804	0.111219	0.0796513	0.0894057	0.178988
	99	0.0871	0.0538	0.1901	0.2082	0.1347	0.1322	0.1736		0.197063	0.237811	0.271234	0.247835	0.148045	0.134464		0.0742869	0.0712619	0.0688161	0.0899723	0.0891214		0.0638018	0.0844032	0.0591341	0.106922	0.0716389		0.05333	0.110392	0.0785261	0.0901576	0.171294
	99.1	0.0873	0.0557	0.19	0.2083	0.1355	0.1318	0.1747		0.198529	0.238216	0.272288	0.248282	0.150313	0.1359		0.0759548	0.0703671	0.0684884	0.088411	0.0883679		0.0646438	0.0839945	0.0580781	0.106732	0.0746753		0.0514229	0.113379	0.0817439	0.0886305	0.17138
	99.2	0.0873	0.0555	0.1921	0.2093	0.1359	0.1318	0.1747		0.195888	0.238325	0.275842	0.247547	0.149601	0.135891		0.0744931	0.0709562	0.0698077	0.0876843	0.0884685		0.0651122	0.0856595	0.0587408	0.107	0.0728391		0.0514797	0.11165	0.0814234	0.0909091	0.169099
	99.3	0.0873	0.0564	0.1914	0.2092	0.1362	0.1308	0.1722		0.19636	0.239557	0.274892	0.247549	0.149326	0.13735		0.0766112	0.0706493	0.0712428	0.0878728	0.0882565		0.0642826	0.0846763	0.0618847	0.10698	0.0737864		0.0500997	0.112516	0.0813008	0.0909561	0.171171
	99.4	0.0865	0.0558	0.191	0.2104	0.1358	0.1307	0.1755		0.196938	0.239806	0.272727	0.250163	0.148686	0.138593		0.0759196	0.0710841	0.0704518	0.0853852	0.0886806		0.0667398	0.0852459	0.0620811	0.106135	0.0724919		0.0495372	0.11248	0.078797	0.0895753	0.170576
	99.5	0.0864	0.0539	0.1883	0.2112	0.1364	0.132	0.1728		0.19505	0.239471	0.271191	0.25233	0.146367	0.138298		0.0766766	0.070141	0.0713296	0.0845182	0.0887808		0.0660522	0.0867068	0.0626981	0.107527	0.0737283		0.0500501	0.112407	0.0798799	0.0895984	0.172296
	99.6	0.087	0.0554	0.1873	0.2122	0.1368	0.1327	0.1693		0.195338	0.239716	0.274849	0.253107	0.14715	0.138625		0.0754596	0.0686397	0.0697473	0.0881771	0.0875045		0.0670182	0.0849727	0.0604357	0.106545	0.0742288		0.0497624	0.112334	0.077315	0.087091	0.169586
	99.7	0.0877	0.055	0.1865	0.2119	0.1378	0.134	0.1714		0.196518	0.239048	0.274161	0.255114	0.144135	0.136752		0.0768902	0.0695311	0.0705373	0.0890736	0.0873016		0.0667985	0.0861597	0.0624561	0.10748	0.0746941		0.0522892	0.110175	0.0783493	0.0870461	0.171245
	99.8	0.0867	0.0556	0.1885	0.212	0.138	0.1332	0.1713		0.196702	0.238691	0.272417	0.253599	0.145798	0.140111		0.0749734	0.0684126	0.0714162	0.0897181	0.0874977		0.0669741	0.0867542	0.0603629	0.107195	0.0772476		0.0524214	0.112305	0.0762385	0.0865857	0.169303
	99.9	0.087	0.0544	0.1901	0.2118	0.1386	0.1319	0.1696		0.199469	0.239092	0.27296	0.251513	0.150813	0.141005		0.0758577	0.0682508	0.0710827	0.086611	0.0871915		0.0676626	0.0851821	0.0577391	0.109497	0.0762492		0.050437	0.112667	0.0774441	0.0865061	0.172708
	100	0.0874	0.0548	0.191	0.2124	0.1384	0.1325	0.1701		0.197582	0.237945	0.274387	0.252411	0.149965	0.144444		0.0745792	0.0686011	0.0725541	0.084323	0.087918		0.0649123	0.0864909	0.059375	0.109012	0.0774214		0.0508899	0.114249	0.0765366	0.0878011	0.172253
	100.1	0.0882	0.0546	0.1912	0.2127	0.137	0.1329	0.1685		0.196223	0.237175	0.279197	0.254082	0.150331	0.145463		0.075971	0.0691632	0.0712433	0.0868014	0.0874484		0.0647214	0.0861218	0.0580063	0.10879	0.0740381		0.0507921	0.114797	0.0768314	0.0856182	0.173413
	100.2	0.0877	0.0539	0.1905	0.2139	0.1366	0.1347	0.17		0.19763	0.236666	0.277539	0.255886	0.151114	0.147764		0.0750321	0.0688484	0.0698155	0.0851148	0.0869409		0.0640632	0.0868255	0.0605639	0.108502	0.0764496		0.0513854	0.11371	0.0735776	0.0865633	0.172546
	100.3	0.0876	0.0559	0.1893	0.2136	0.1363	0.1356	0.1706		0.19763	0.235954	0.279189	0.256726	0.149373	0.146212		0.0765948	0.0680965	0.070568	0.0846519	0.087776		0.0633524	0.0875171	0.0608907	0.108039	0.0751295		0.053253	0.114434	0.0754215	0.0866977	0.173413
	100.4	0.0869	0.0544	0.1882	0.2141	0.136	0.1354	0.169		0.197516	0.235947	0.27968	0.255707	0.150122	0.146774		0.074856	0.0695807	0.0692693	0.0875247	0.0869097		0.0653465	0.086169	0.0631763	0.108226	0.0771975		0.0523154	0.113636	0.0776728	0.0858547	0.170576
	100.5	0.0884	0.0546	0.1895	0.2134	0.137	0.1356	0.1728		0.197935	0.236527	0.280137	0.256941	0.149321	0.145534		0.0759224	0.0685856	0.0687986	0.085443	0.0872845		0.0645232	0.086778	0.0630694	0.107589	0.0756248		0.0517759	0.114239	0.0796225	0.0873159	0.17138
	100.6	0.0882	0.0529	0.1903	0.2137	0.1377	0.134	0.1713		0.197644	0.235057	0.283181	0.258355	0.149389	0.145214		0.0740978	0.0695652	0.0689715	0.0852407	0.0877287		0.0649923	0.0850424	0.0628711	0.10804	0.0770235		0.0521696	0.112341	0.0770821	0.0867426	0.170659
	100.7	0.0864	0.0521	0.1925	0.2135	0.1383	0.1339	0.1706		0.196871	0.234975	0.280126	0.257954	0.151187	0.146449		0.0754435	0.0700852	0.0686309	0.0859283	0.0866607		0.0654657	0.0867542	0.0640532	0.106156	0.0758464		0.0500877	0.1138	0.0762887	0.0864837	0.171527
	100.8	0.0851	0.0521	0.1921	0.2135	0.1379	0.1355	0.1737		0.197113	0.235844	0.277463	0.25684	0.151483	0.146847		0.0735765	0.0712513	0.0709208	0.0853563	0.0861698		0.0642967	0.0853392	0.0625874	0.107451	0.0754717		0.0507627	0.115952	0.0751991	0.0875969	0.169303
	100.9	0.0847	0.0514	0.192	0.2146	0.1373	0.1352	0.1719		0.197166	0.235116	0.277399	0.256268	0.15524	0.147292		0.0745567	0.0701225	0.0704152	0.0861934	0.0862935		0.0648696	0.0853559	0.0630882	0.107335	0.0730757		0.0503866	0.114781	0.0783097	0.0864516	0.170367
	101	0.084	0.0528	0.1914	0.2145	0.1378	0.1362	0.1725		0.195338	0.2349	0.277304	0.255822	0.154745	0.146632		0.0745022	0.0697261	0.0711203	0.0882123	0.0853812		0.0633355	0.0858545	0.0611034	0.10754	0.07405		0.0502363	0.115234	0.0772189	0.0878553	0.169218
	101.1	0.0838	0.0521	0.1927	0.215	0.1384	0.1369	0.1687		0.195569	0.235927	0.276892	0.25636	0.154117	0.148383		0.0760684	0.0681737	0.0707158	0.086516	0.0848583		0.0635965	0.0852164	0.0627834	0.107091	0.0768734		0.0503722	0.11295	0.0777843	0.0865509	0.169146
	101.2	0.083	0.0523	0.1938	0.2142	0.1397	0.1362	0.1689		0.197216	0.235428	0.279521	0.257959	0.157083	0.14686		0.0747863	0.0683152	0.0708499	0.0868205	0.0836475		0.063499	0.0850312	0.0642458	0.107162	0.0748387		0.0500987	0.112334	0.0766058	0.0875421	0.172546
	101.3	0.0836	0.0498	0.1959	0.2143	0.1399	0.1366	0.1728		0.197985	0.235925	0.283548	0.257764	0.15613	0.147339		0.0760034	0.0682102	0.0720456	0.0859835	0.0844109		0.0636523	0.0829268	0.0624782	0.109969	0.0746461		0.0503455	0.111904	0.0806023	0.0891243	0.170149
	101.4	0.085	0.0518	0.1978	0.2139	0.1402	0.136	0.1709		0.199051	0.236444	0.283741	0.258804	0.155226	0.146189		0.0746428	0.0687755	0.0715397	0.0853659	0.0858631		0.0654514	0.0836729	0.0634367	0.110108	0.073155		0.0503579	0.110571	0.0791494	0.0884406	0.172015
	101.5	0.0852	0.0512	0.1994	0.2131	0.1398	0.1349	0.1728		0.198046	0.235954	0.285549	0.25898	0.149744	0.146977		0.0757414	0.0692595	0.0732468	0.087436	0.0850261		0.0653322	0.0821058	0.0622378	0.112134	0.072739		0.05026	0.110533	0.0794213	0.0888371	0.172473
	101.6	0.0853	0.0539	0.201	0.2136	0.1383	0.1357	0.175		0.1958	0.235989	0.283976	0.257526	0.15022	0.148019		0.0746808	0.06861	0.0724537	0.0856582	0.0843655		0.0649351	0.0822629	0.0631136	0.112394	0.0711054		0.0495172	0.108837	0.0800827	0.0881514	0.176139
	101.7	0.0855	0.052	0.2008	0.2132	0.1378	0.1344	0.171		0.194281	0.235619	0.282697	0.257022	0.150994	0.151022		0.07431	0.0684883	0.0729347	0.084939	0.0846637		0.0647782	0.0823304	0.0609244	0.11193	0.0705502		0.051352	0.110208	0.083259	0.0859964	0.174749
	101.8	0.0864	0.054	0.2006	0.2144	0.138	0.1331	0.1708		0.194004	0.233675	0.282584	0.257865	0.151362	0.150545		0.0730206	0.0690206	0.0715397	0.0873328	0.0844389		0.0636803	0.0829228	0.060903	0.111331	0.0709887		0.0512376	0.110425	0.0818209	0.0861219	0.17537
	101.9	0.0868	0.0535	0.1987	0.2138	0.1377	0.134	0.1677		0.191202	0.233404	0.282559	0.256523	0.153587	0.150046		0.0740505	0.0686901	0.0724013	0.0858487	0.0847518		0.0650745	0.0839027	0.063331	0.110951	0.071775		0.0508055	0.110175	0.081894	0.0849741	0.172354
	102	0.0867	0.0547	0.1984	0.2132	0.1381	0.1345	0.1653		0.190114	0.232462	0.285755	0.257306	0.154185	0.148352		0.0731137	0.0677786	0.0722912	0.085793	0.0851865		0.0653222	0.0836294	0.0629371	0.112691	0.0750323		0.0516001	0.111938	0.0816508	0.0849081	0.174816
	102.1	0.0866	0.0526	0.1964	0.2138	0.1373	0.1354	0.1679		0.192567	0.230875	0.283501	0.258471	0.156783	0.14942		0.0737268	0.066892	0.0733011	0.0889328	0.0844564		0.0657606	0.0851296	0.0647759	0.112252	0.0747331		0.0505326	0.11032	0.0827402	0.0872379	0.175401
	102.2	0.0857	0.0538	0.1962	0.2129	0.1369	0.1358	0.1667		0.192218	0.23025	0.283013	0.25935	0.155002	0.149852		0.0742955	0.0672254	0.0726959	0.086166	0.0842484		0.0664328	0.0850368	0.0633532	0.111891	0.0752584		0.049022	0.110392	0.0818316	0.0868441	0.175834
	102.3	0.0871	0.0528	0.1958	0.2136	0.1373	0.136	0.1685		0.193785	0.231077	0.284602	0.260007	0.155102	0.152139		0.0743113	0.0675436	0.0700604	0.0838939	0.0844741		0.0652507	0.0856052	0.0612102	0.111011	0.0730844		0.0491071	0.109425	0.0835548	0.0870685	0.175401
	102.4	0.0868	0.055	0.1955	0.2138	0.1373	0.1363	0.1696		0.195608	0.230798	0.284928	0.261496	0.151689	0.152941		0.074872	0.0679922	0.0692984	0.0841897	0.0848463		0.0644245	0.0876331	0.0626312	0.109793	0.0734063		0.0483631	0.108457	0.0832349	0.0885913	0.17601
	102.5	0.0862	0.0534	0.1952	0.2148	0.1381	0.1354	0.1652		0.193964	0.231095	0.282458	0.264234	0.15128	0.154417		0.0739796	0.0694789	0.0689655	0.08383	0.0850377		0.0640998	0.0870748	0.0617585	0.109776	0.0730138		0.0473124	0.111542	0.0820059	0.0874936	0.174233
	102.6	0.086	0.0543	0.1942	0.2154	0.138	0.1343	0.1642		0.192601	0.231727	0.28054	0.263373	0.149731	0.154345		0.0750266	0.0686726	0.0704298	0.0869048	0.0849767		0.0623223	0.0881715	0.0642458	0.108481	0.0714515		0.0479146	0.110607	0.0818074	0.0891343	0.170626
	102.7	0.0868	0.0515	0.1952	0.215	0.1374	0.1346	0.1653		0.193482	0.231392	0.284929	0.261815	0.148298	0.156496		0.0732795	0.0694837	0.0686562	0.0866297	0.0851865		0.0631556	0.087405	0.0636586	0.109221	0.0727564		0.0481057	0.112662	0.0807162	0.0904884	0.174308
	102.8	0.0857	0.0531	0.1944	0.2159	0.1375	0.1341	0.1633		0.194052	0.231248	0.288383	0.261745	0.149915	0.156091		0.0745223	0.0680573	0.0698999	0.0878512	0.0865902		0.0615183	0.0876526	0.0621291	0.108925	0.0713828		0.0466334	0.113134	0.0811365	0.0899281	0.173368
	102.9	0.0843	0.0527	0.1948	0.2148	0.1372	0.1349	0.1639		0.194885	0.231792	0.289181	0.261097	0.150969	0.156808		0.0741764	0.0683866	0.0700208	0.0883868	0.0877507		0.0611487	0.0874287	0.0642458	0.109741	0.0740385		0.0465923	0.111761	0.0813579	0.0920308	0.174699
	103	0.0851	0.0535	0.1942	0.2148	0.1377	0.1372	0.1667		0.196765	0.232694	0.288675	0.261982	0.153504	0.154632		0.0757158	0.0674673	0.0717001	0.0840637	0.088288		0.0622679	0.0868027	0.0629811	0.110038	0.0740622		0.0470328	0.112908	0.0827951	0.0904884	0.172131
	103.1	0.0862	0.0521	0.1941	0.2139	0.138	0.1375	0.1657		0.194656	0.23352	0.282986	0.264696	0.151868	0.154594		0.0749841	0.0688623	0.0708499	0.0847255	0.088662		0.061082	0.0876764	0.0619531	0.108875	0.0745501		0.0468597	0.111649	0.08272	0.0894602	0.174935
	103.2	0.0854	0.0539	0.1947	0.214	0.1377	0.1361	0.1673		0.193188	0.234391	0.283122	0.265556	0.154162	0.152405		0.0769394	0.0681218	0.072399	0.0825069	0.0881405		0.0610103	0.0877098	0.0618847	0.110331	0.0760103		0.04914	0.111683	0.0833333	0.0905816	0.172952
	103.3	0.0856	0.0529	0.1941	0.214	0.1381	0.1374	0.1706		0.194428	0.234676	0.283858	0.264893	0.151091	0.153596		0.0751482	0.0690447	0.0711462	0.0834982	0.0872604		0.0603279	0.0891651	0.0619718	0.109971	0.0749678		0.0508724	0.11308	0.0802813	0.0893179	0.173052
	103.4	0.0865	0.0545	0.1942	0.213	0.1378	0.1378	0.1676		0.193567	0.23567	0.281719	0.266231	0.149609	0.150359		0.0761421	0.0677397	0.0709733	0.0821429	0.0868473		0.0603411	0.0875439	0.0624561	0.110791	0.0768242		0.05091	0.110932	0.080631	0.0875386	0.172177
	103.5	0.0849	0.0527	0.1936	0.2134	0.1381	0.1369	0.1644		0.194615	0.235544	0.284848	0.266351	0.149778	0.150637		0.0757512	0.0690206	0.0693462	0.0851822	0.0868237		0.0629081	0.0873445	0.0599159	0.111651	0.0753381		0.0526057	0.11086	0.0789705	0.0887802	0.1707
	103.6	0.0834	0.0532	0.1937	0.2132	0.1379	0.1376	0.1641		0.193378	0.234801	0.286002	0.266328	0.149371	0.149827		0.0780457	0.0686657	0.0694901	0.0864051	0.0861511		0.0627178	0.0885051	0.0609671	0.110951	0.0766259		0.0520602	0.108815	0.078655	0.0876289	0.171997
	103.7	0.0831	0.0513	0.1938	0.214	0.1381	0.1375	0.1624		0.192669	0.234779	0.28773	0.267289	0.150391	0.150926		0.0772978	0.068624	0.0692761	0.0865271	0.0868549		0.063454	0.0875775	0.0609457	0.11165	0.0775418		0.0504326	0.107969	0.0774175	0.0873159	0.169991
	103.8	0.0829	0.0521	0.1949	0.2128	0.1374	0.1375	0.1617		0.193615	0.23345	0.286947	0.26575	0.147329	0.149792		0.0780653	0.068234	0.0701145	0.0899723	0.0873944		0.0624727	0.0894397	0.0606592	0.109969	0.0767247		0.0519288	0.111004	0.077979	0.089433	0.175151
	103.9	0.083	0.0504	0.1955	0.214	0.137	0.1382	0.1632		0.192634	0.232	0.286739	0.263923	0.147179	0.150336		0.077086	0.0687279	0.0714162	0.0888184	0.0872459		0.061723	0.0885051	0.0622813	0.109245	0.0789304		0.0525277	0.110506	0.0773031	0.0900206	0.174213
	104	0.0831	0.0523	0.1954	0.2129	0.1372	0.1365	0.1602		0.192229	0.232232	0.289512	0.262471	0.144372	0.150058		0.0773633	0.0688744	0.0697432	0.0885272	0.0872531		0.0634678	0.0867209	0.0611674	0.108891	0.0766763		0.0523715	0.111432	0.0775036	0.0899253	0.173069
	104.1	0.0826	0.0514	0.197	0.2128	0.1374	0.1352	0.161		0.191185	0.231502	0.289153	0.262002	0.144818	0.152428		0.0787853	0.0681098	0.0697232	0.0856803	0.0861853		0.0625954	0.0867209	0.0626312	0.107803	0.0783499		0.0527881	0.112258	0.0795686	0.0887055	0.171564
	104.2	0.0818	0.0525	0.1967	0.2111	0.1381	0.1351	0.1631		0.18885	0.231793	0.293244	0.261691	0.144326	0.150339		0.0780353	0.0695347	0.0684292	0.088118	0.0847367		0.0628808	0.0854585	0.0643582	0.1094	0.07813		0.0512438	0.112621	0.0795287	0.0874162	0.17133
	104.3	0.0825	0.0508	0.1975	0.2102	0.138	0.1341	0.1605		0.191757	0.231791	0.291533	0.262676	0.142563	0.150948		0.0778558	0.067951	0.0709967	0.0870955	0.0850224		0.0607578	0.085521	0.0631763	0.108879	0.0766528		0.0508559	0.113372	0.0799406	0.0885161	0.175559
	104.4	0.082	0.0508	0.1968	0.2099	0.1396	0.1336	0.1602		0.191925	0.230529	0.290163	0.264392	0.143249	0.148976		0.07614	0.0685052	0.070233	0.091273	0.0853965		0.0612067	0.0849973	0.0630882	0.108259	0.0782498		0.0524882	0.112436	0.0785309	0.087864	0.176014
	104.5	0.0818	0.0497	0.196	0.2101	0.1401	0.1353	0.1603		0.194526	0.229541	0.290491	0.264266	0.142219	0.147405		0.077053	0.0669611	0.070824	0.0896057	0.0848398		0.0612334	0.0847732	0.0604377	0.108879	0.076555		0.0516432	0.111685	0.0810649	0.0875386	0.176546
	104.6	0.0827	0.0497	0.1959	0.2108	0.1402	0.1344	0.1581		0.194583	0.227623	0.290623	0.262603	0.142271	0.146734		0.0758024	0.0680248	0.0705029	0.0897181	0.0845096		0.0604216	0.0857296	0.0607639	0.106707	0.0778347		0.0529834	0.115013	0.0802267	0.0871018	0.17231
	104.7	0.0845	0.0494	0.1952	0.2102	0.1396	0.134	0.1604		0.192375	0.227087	0.291788	0.262864	0.142808	0.147431		0.0768581	0.0678717	0.0705537	0.0881771	0.0843309		0.0607843	0.0843406	0.0629784	0.105678	0.0761356		0.0516304	0.114405	0.0820696	0.085481	0.173522
	104.8	0.0836	0.0491	0.1964	0.2118	0.1396	0.1349	0.1618		0.193218	0.228118	0.289283	0.2646	0.144728	0.147174		0.0745734	0.0687644	0.0705051	0.0863905	0.0840336		0.0603617	0.0846092	0.0611536	0.104603	0.0744275		0.0513961	0.114644	0.0812092	0.0867347	0.174753
	104.9	0.084	0.0499	0.1962	0.2116	0.1385	0.1352	0.1609		0.191545	0.228146	0.288773	0.265748	0.146157	0.145862		0.0751372	0.0689594	0.0690308	0.0849467	0.0845424		0.0619411	0.0854609	0.0602285	0.105452	0.0757768		0.0503331	0.114249	0.0825932	0.0864008	0.175843
	105	0.0844	0.0507	0.1961	0.2123	0.1385	0.1352	0.1614		0.192824	0.228774	0.285673	0.266765	0.143152	0.144573		0.0763214	0.0691236	0.0697314	0.0834322	0.0850797		0.0612334	0.0850606	0.0609841	0.105678	0.0751427		0.0498028	0.113505	0.0816327	0.0876341	0.178831
	105.1	0.085	0.053	0.196	0.2118	0.1392	0.1354	0.1644		0.190435	0.228763	0.287024	0.266097	0.144918	0.144378		0.0764532	0.0689959	0.0686444	0.084585	0.0838398		0.0613577	0.0853527	0.0602076	0.104077	0.0762631		0.0495949	0.114148	0.0805072	0.0890481	0.174766
	105.2	0.0841	0.0517	0.196	0.2122	0.1404	0.1334	0.1616		0.189047	0.228486	0.285838	0.264349	0.144967	0.14606		0.0757895	0.0680776	0.0696192	0.0835633	0.0829608		0.0588619	0.0850891	0.0600207	0.10452	0.0752142		0.0486128	0.11308	0.0804835	0.0887635	0.17432
	105.3	0.0838	0.0513	0.1958	0.211	0.1406	0.1333	0.1594		0.188081	0.229314	0.287203	0.264624	0.146713	0.14606		0.0765671	0.070358	0.0695398	0.0875394	0.0837659		0.0587852	0.0854447	0.0591286	0.105244	0.0761874		0.049249	0.112436	0.0824468	0.089226	0.170195
	105.4	0.0845	0.051	0.1948	0.2106	0.1405	0.1348	0.161		0.186215	0.229283	0.285218	0.265674	0.148046	0.148526		0.0770038	0.0703952	0.0696996	0.086546	0.0843632		0.0588363	0.0867925	0.0602911	0.104174	0.0786445		0.0499012	0.114765	0.0839244	0.0874162	0.170835
	105.5	0.0836	0.0523	0.1955	0.2098	0.1417	0.1346	0.1584		0.188624	0.229226	0.284971	0.26383	0.147079	0.147127		0.0766324	0.0718943	0.0688231	0.0894758	0.0840637		0.0599739	0.0863465	0.0615917	0.105404	0.0771456		0.0500493	0.112763	0.0809454	0.0862069	0.167305
	105.6	0.0833	0.0508	0.1959	0.2099	0.1412	0.1341	0.1582		0.189354	0.229678	0.284223	0.261624	0.149709	0.146781		0.077004	0.0719058	0.068597	0.0886874	0.0851482		0.059542	0.086758	0.059495	0.104963	0.0768		0.0504181	0.110611	0.0810172	0.0859274	0.165251
	105.7	0.0849	0.0511	0.1961	0.2101	0.1411	0.1348	0.1618		0.189605	0.228387	0.2875	0.260144	0.150154	0.145128		0.0761945	0.0721812	0.071108	0.0869393	0.0850571		0.059695	0.0862808	0.0597995	0.105668	0.0754777		0.0489716	0.110719	0.079158	0.0856261	0.170566
	105.8	0.086	0.0495	0.1946	0.2103	0.1402	0.134	0.1622		0.18915	0.228138	0.287203	0.258902	0.152653	0.14729		0.0771663	0.0719046	0.0703327	0.0885624	0.0849393		0.0595135	0.085676	0.0598202	0.107328	0.0730159		0.048589	0.10937	0.0801663	0.0877373	0.170711
	105.9	0.0855	0.0501	0.1936	0.2109	0.1396	0.1333	0.1591		0.186613	0.228728	0.289633	0.258028	0.152659	0.147271		0.0768906	0.0711781	0.0708254	0.0894988	0.0853267		0.0598309	0.0871314	0.0581315	0.106284	0.0736742		0.0487805	0.110118	0.0792991	0.0862202	0.173932
	106	0.086	0.0499	0.1921	0.2107	0.1385	0.1343	0.1605		0.187048	0.228394	0.289428	0.259072	0.148791	0.147788		0.0758504	0.0722554	0.0706512	0.0897943	0.0860868		0.06056	0.0849638	0.0578255	0.107016	0.0737077		0.0487685	0.110367	0.0791815	0.0870679	0.173857
	106.1	0.0868	0.0507	0.192	0.2106	0.1379	0.1337	0.1607		0.186867	0.228685	0.292308	0.260556	0.153058	0.14748		0.0747466	0.0706788	0.0718604	0.085703	0.0855816		0.0611934	0.0843373	0.0560554	0.107289	0.0741451		0.0513387	0.108357	0.0762186	0.0846547	0.174508
	106.2	0.0864	0.0524	0.1937	0.2109	0.1376	0.1341	0.1618		0.185314	0.229151	0.29066	0.261878	0.15477	0.148398		0.074293	0.0720406	0.0725362	0.087436	0.0865213		0.0625545	0.0846731	0.0584573	0.1072	0.0754476		0.0506018	0.109068	0.0759717	0.0839089	0.173093
	106.3	0.0861	0.052	0.1951	0.2118	0.1385	0.1339	0.1657		0.186343	0.230261	0.291073	0.264471	0.15544	0.149895		0.0748371	0.0712656	0.0712442	0.0866483	0.0883563		0.0616692	0.0838917	0.0572216	0.108287	0.0753817		0.0507726	0.107731	0.0746093	0.0844422	0.169966
	106.4	0.0862	0.0543	0.1972	0.2115	0.1393	0.1329	0.1663		0.186323	0.23098	0.288999	0.264332	0.158409	0.14778		0.07433	0.0719817	0.0731246	0.0861526	0.0885985		0.062283	0.0855457	0.0576132	0.107053	0.076728		0.0507104	0.108039	0.0762411	0.0820934	0.173632
	106.5	0.0869	0.0537	0.1983	0.2123	0.1398	0.1335	0.1619		0.18694	0.230875	0.289458	0.264701	0.156162	0.146453		0.0753769	0.0728873	0.0726679	0.084839	0.0901434		0.0606323	0.0842953	0.0576527	0.106702	0.0759734		0.0490436	0.109904	0.0777187	0.0832689	0.169949
	106.6	0.0866	0.0546	0.1989	0.2111	0.1399	0.1338	0.1623		0.187102	0.230061	0.28845	0.264581	0.155316	0.144749		0.0742367	0.073085	0.0738255	0.0825147	0.0913496		0.0612687	0.0836685	0.0560137	0.107648	0.0756329		0.0504181	0.108557	0.0794585	0.0841073	0.170596
	106.7	0.0864	0.0529	0.1977	0.211	0.1396	0.1352	0.1648		0.185496	0.229669	0.291316	0.263586	0.153766	0.145604		0.0762144	0.0737619	0.0729562	0.0838253	0.0906806		0.0600868	0.0863734	0.0573883	0.107194	0.0803175		0.050173	0.10923	0.079659	0.0834192	0.170566
	106.8	0.086	0.0531	0.1984	0.21	0.14	0.1357	0.1639		0.187086	0.228853	0.290285	0.263833	0.154618	0.145154		0.0745016	0.0734622	0.0719945	0.0824783	0.0898655		0.0604813	0.0853921	0.0557467	0.107085	0.0806862		0.0499382	0.10962	0.0805785	0.0846193	0.169571
	106.9	0.0863	0.0522	0.1983	0.2107	0.1397	0.1356	0.1634		0.18604	0.228782	0.291073	0.263132	0.157456	0.1467		0.0742761	0.0734493	0.0714532	0.0846457	0.0897849		0.0599526	0.0847594	0.0580158	0.107392	0.081769		0.0505451	0.10976	0.0818558	0.0848283	0.175333
	107	0.0852	0.0511	0.1997	0.2106	0.1401	0.1367	0.1655		0.184993	0.228072	0.287493	0.26252	0.156904	0.147208		0.0724029	0.0714662	0.0709611	0.0845182	0.0907135		0.0596469	0.0858896	0.0574278	0.105958	0.0823268		0.0512249	0.11161	0.0810731	0.0854156	0.174534
	107.1	0.0855	0.0514	0.1998	0.2111	0.1396	0.1352	0.1633		0.187319	0.227074	0.287406	0.264368	0.157895	0.145392		0.0729407	0.0719551	0.072227	0.0848796	0.0898655		0.0603911	0.0854245	0.0592695	0.106576	0.0799109		0.0521374	0.110435	0.0806925	0.085422	0.174589
	107.2	0.0867	0.0511	0.2013	0.2109	0.1397	0.1365	0.1615		0.187373	0.227006	0.289565	0.265111	0.157785	0.144924		0.0728643	0.0708772	0.0719931	0.0860979	0.0901919		0.0598364	0.0855386	0.0570737	0.106793	0.0800763		0.0506391	0.110933	0.0808824	0.0847848	0.170386
	107.3	0.0871	0.0522	0.2004	0.2111	0.1399	0.1371	0.1642		0.18815	0.226745	0.291981	0.266028	0.157584	0.142595		0.0739887	0.0697715	0.0727273	0.0843137	0.0903076		0.0615451	0.0865488	0.0562305	0.107085	0.0779468		0.0505026	0.109225	0.0811852	0.0855683	0.167452
	107.4	0.086	0.0508	0.2001	0.2108	0.1396	0.1375	0.1677		0.190049	0.226467	0.288767	0.26697	0.157931	0.142792		0.0741206	0.0716292	0.0726056	0.0862069	0.0896429		0.0606452	0.0871314	0.0554017	0.108094	0.0744986		0.051395	0.110367	0.0777217	0.0844422	0.169795
	107.5	0.0855	0.0512	0.1994	0.2106	0.1391	0.138	0.1701		0.190725	0.227176	0.290809	0.266959	0.154508	0.142627		0.0750524	0.0716418	0.071649	0.0840864	0.0900161		0.0618401	0.0888829	0.0561136	0.107226	0.0769231		0.0507104	0.109195	0.0777187	0.0873811	0.170753
	107.6	0.0864	0.0496	0.2006	0.2106	0.1382	0.1371	0.171		0.191674	0.227614	0.292947	0.267122	0.154243	0.14365		0.0752463	0.0725835	0.0729452	0.0844794	0.0903571		0.062312	0.0887637	0.0567278	0.106652	0.0762088		0.0517157	0.109166	0.0772834	0.0890886	0.173235
	107.7	0.0871	0.0511	0.1994	0.2101	0.1389	0.1367	0.1715		0.190985	0.227842	0.294376	0.265562	0.15528	0.142791		0.07381	0.0704101	0.0730994	0.0858606	0.0889603		0.0613339	0.0874098	0.0550173	0.107473	0.0770707		0.0512883	0.10942	0.0807018	0.0873239	0.176062
	107.8	0.0859	0.0507	0.1997	0.21	0.1392	0.1356	0.1703		0.191121	0.229835	0.29264	0.265409	0.153393	0.143121		0.0748428	0.0703084	0.0740677	0.0845791	0.0867083		0.0612289	0.0882511	0.0557479	0.107556	0.0785124		0.0512129	0.108544	0.0807162	0.0876565	0.174979
	107.9	0.0851	0.0518	0.2	0.2105	0.1402	0.1361	0.1636		0.190161	0.231116	0.290967	0.266732	0.155858	0.142463		0.0748114	0.070611	0.0741059	0.0893281	0.0863207		0.0601198	0.088101	0.0553059	0.107859	0.0769959		0.0537897	0.109671	0.0809384	0.0863567	0.174957
	108	0.0859	0.0519	0.2004	0.2117	0.1407	0.1364	0.1609		0.18795	0.2305	0.285879	0.268293	0.1549	0.141841		0.0767135	0.0706483	0.0730115	0.0862683	0.0877318		0.0614429	0.0889127	0.0580712	0.105878	0.0766572		0.0523879	0.10851	0.0796953	0.0851064	0.171294
	108.1	0.0862	0.0514	0.2001	0.2121	0.1417	0.1349	0.1588		0.187482	0.23076	0.286045	0.268974	0.153359	0.144404		0.0755863	0.0715292	0.0730829	0.0851148	0.0879101		0.0610278	0.0910308	0.0565712	0.106262	0.073724		0.0519512	0.108999	0.0799883	0.0866889	0.173191
	108.2	0.0853	0.0525	0.2008	0.2126	0.1431	0.1353	0.1563		0.188815	0.230932	0.285056	0.269256	0.154197	0.145358		0.0772613	0.0710892	0.0713675	0.0841897	0.0879786		0.0622184	0.0893765	0.0579111	0.106719	0.0712492		0.0528893	0.108365	0.0800467	0.0848888	0.172971
	108.3	0.0845	0.0508	0.1999	0.2124	0.1435	0.1356	0.154		0.188439	0.231643	0.284976	0.269368	0.153739	0.147276		0.0757481	0.0718552	0.0712942	0.0826772	0.0885963		0.0619241	0.0890374	0.0563234	0.106232	0.0719875		0.0536417	0.110619	0.0801282	0.0849757	0.172135
	108.4	0.0841	0.0516	0.2013	0.2125	0.1439	0.1362	0.1546		0.190614	0.232532	0.282802	0.269087	0.155594	0.145997		0.0770033	0.0727592	0.0707434	0.0840568	0.0880783		0.0612027	0.0893526	0.0558813	0.106511	0.0703785		0.0532515	0.10971	0.0807201	0.0851282	0.172708
	108.5	0.0843	0.0514	0.201	0.2129	0.1431	0.1366	0.1558		0.191001	0.23215	0.284931	0.267557	0.154545	0.146143		0.0759917	0.072836	0.0699229	0.0844181	0.0881567		0.0626604	0.0870147	0.0549033	0.104322	0.0726415		0.0529671	0.110236	0.0799074	0.0829069	0.171743
	108.6	0.0846	0.053	0.2023	0.2138	0.1424	0.1366	0.1556		0.191001	0.231911	0.285217	0.266688	0.151568	0.146778		0.076682	0.0741652	0.0705216	0.0879556	0.0886392		0.0614561	0.0859438	0.054082	0.105207	0.0719447		0.0524896	0.111111	0.0810889	0.0836756	0.175579
	108.7	0.0845	0.0526	0.2013	0.2143	0.1422	0.1376	0.1598		0.191995	0.231862	0.284025	0.26695	0.155672	0.147189		0.0750889	0.0736768	0.068735	0.0881423	0.0889959		0.0621505	0.0859438	0.0553645	0.104705	0.0701037		0.0533007	0.109097	0.0799884	0.0836766	0.174134
	108.8	0.0846	0.0518	0.2011	0.2141	0.1417	0.1369	0.1597		0.192666	0.231076	0.285468	0.266219	0.158481	0.149323		0.0752508	0.0742435	0.0690129	0.086785	0.0896613		0.0616939	0.0842697	0.0536636	0.104853	0.0718544		0.0512509	0.109722	0.0813244	0.0829268	0.177275
	108.9	0.0853	0.0525	0.1998	0.2136	0.1421	0.1371	0.1555		0.192308	0.230645	0.28633	0.266699	0.160558	0.147334		0.0744681	0.0727209	0.0680144	0.0866483	0.0914275		0.0618424	0.0841571	0.0564933	0.104145	0.0714061		0.0512509	0.109063	0.0808375	0.0838032	0.176848
	109	0.0853	0.0527	0.2004	0.2134	0.1427	0.1367	0.1546		0.193314	0.23207	0.286906	0.267124	0.164163	0.147889		0.0753496	0.0708537	0.0679297	0.0838583	0.0911843		0.0617363	0.0843983	0.053886	0.10559	0.0728186		0.0526188	0.111284	0.0831146	0.0817529	0.178678
	109.1	0.0857	0.0553	0.2006	0.2134	0.144	0.1356	0.1541		0.19288	0.230779	0.286952	0.266373	0.164858	0.14579		0.0748072	0.0706027	0.0707934	0.0837283	0.0903743		0.0608137	0.0836209	0.0545204	0.105487	0.0716305		0.0513507	0.110034	0.0813886	0.0815648	0.180662
	109.2	0.0854	0.0534	0.2018	0.213	0.145	0.1359	0.1531		0.192849	0.229557	0.288793	0.266286	0.16236	0.145945		0.0755268	0.0702124	0.0711969	0.0813999	0.0904397		0.0619773	0.0846603	0.0542314	0.104637	0.0721455		0.0512634	0.109404	0.0825527	0.0828009	0.17729
	109.3	0.0865	0.0525	0.2012	0.2127	0.1451	0.1342	0.1524		0.193699	0.229032	0.289036	0.266416	0.161212	0.14467		0.0749165	0.0719803	0.0720014	0.0805185	0.0898577		0.0600086	0.0849934	0.0538117	0.105704	0.0725503		0.0511073	0.110207	0.0808348	0.0811364	0.176372
	109.4	0.0858	0.0528	0.2015	0.2127	0.1449	0.1353	0.1518		0.190753	0.227746	0.29103	0.264952	0.161493	0.14289		0.0753853	0.0730722	0.072402	0.0834313	0.0901654		0.0603393	0.0846195	0.0536451	0.104963	0.0718093		0.0490603	0.109404	0.0816686	0.0815857	0.173748
	109.5	0.0853	0.0518	0.2005	0.2129	0.1432	0.1358	0.1513		0.188805	0.226586	0.287234	0.26327	0.162247	0.144467		0.0755149	0.0737157	0.0723796	0.0837246	0.0903272		0.0601892	0.0866205	0.0523236	0.105188	0.0722589		0.0483753	0.110658	0.07838	0.0837162	0.17563
	109.6	0.0847	0.0518	0.1992	0.2132	0.1428	0.1346	0.1526		0.191083	0.227081	0.287234	0.262139	0.16129	0.145737		0.0749585	0.0739895	0.0732375	0.0868885	0.0900196		0.0596055	0.0858438	0.0539334	0.103663	0.0713164		0.0492406	0.108532	0.0799419	0.0831421	0.173491
	109.7	0.0855	0.0496	0.1969	0.2134	0.142	0.1351	0.1494		0.190711	0.227774	0.28736	0.261247	0.159441	0.147788		0.0760598	0.0730209	0.070939	0.0882007	0.0907799		0.0608007	0.0849987	0.0530459	0.104377	0.0729789		0.05011	0.110063	0.0794203	0.0839929	0.173452
	109.8	0.0855	0.0515	0.197	0.2149	0.1415	0.1351	0.1487		0.190767	0.227498	0.288009	0.261295	0.161088	0.146596		0.0766674	0.0744774	0.0703863	0.0877262	0.0908123		0.0593637	0.086423	0.0554985	0.104433	0.0709131		0.0515514	0.109051	0.0811991	0.0839714	0.171868
	109.9	0.085	0.0511	0.1964	0.2159	0.1411	0.1354	0.1518		0.193033	0.227983	0.28437	0.260884	0.158625	0.145169		0.0765719	0.0734235	0.0711347	0.0894118	0.0918766		0.0608974	0.0865154	0.0553468	0.105999	0.0718093		0.0500366	0.107625	0.0803026	0.0844819	0.170638
	110	0.0841	0.051	0.1955	0.2172	0.1409	0.1367	0.1528		0.191625	0.227661	0.287307	0.261175	0.15625	0.14481		0.0777062	0.0734364	0.0701094	0.0873824	0.0927176		0.0614429	0.0878505	0.0549676	0.106387	0.0705589		0.0486855	0.109131	0.0822397	0.0869011	0.167231
	110.1	0.0837	0.0505	0.1948	0.2163	0.1411	0.1361	0.1518		0.1902	0.227301	0.286575	0.262014	0.156693	0.143686		0.0782807	0.0725198	0.0698787	0.0854567	0.0936556		0.0605607	0.0875268	0.0564103	0.10662	0.0728353		0.0496834	0.106954	0.0820199	0.0866905	0.17067
	110.2	0.0839	0.0504	0.1938	0.2174	0.1414	0.1359	0.1535		0.19223	0.228529	0.285427	0.262123	0.153714	0.144486		0.0773871	0.0726218	0.0696008	0.0848319	0.0943497		0.0618182	0.0857219	0.0549676	0.107546	0.0733312		0.047619	0.107745	0.0846762	0.0861452	0.169628
	110.3	0.0835	0.0514	0.195	0.2169	0.142	0.1352	0.1526		0.191951	0.229681	0.284159	0.261994	0.15382	0.143189		0.0774823	0.0749163	0.069253	0.0849315	0.0934729		0.0612855	0.0869099	0.057377	0.107187	0.0723498		0.0462442	0.105823	0.0830409	0.0885137	0.169764
	110.4	0.083	0.051	0.1951	0.2181	0.1425	0.1347	0.1541		0.192597	0.229433	0.284071	0.262341	0.156303	0.143453		0.0763343	0.0742112	0.0699728	0.0862607	0.0925368		0.0627401	0.0851007	0.0561259	0.107917	0.071653		0.0470044	0.10579	0.083236	0.0877462	0.166105
	110.5	0.0836	0.0527	0.1976	0.2172	0.1427	0.1353	0.151		0.195023	0.229557	0.28621	0.261345	0.154212	0.141832		0.0764925	0.0752594	0.0697872	0.0855469	0.0941489		0.0627535	0.0841147	0.0573489	0.106835	0.0703518		0.0466133	0.10826	0.0799186	0.0858457	0.165685
	110.6	0.0846	0.0515	0.1991	0.2189	0.144	0.1344	0.1499		0.193642	0.23032	0.283936	0.260721	0.154342	0.142131		0.076859	0.0740936	0.0711853	0.084924	0.0934563		0.0625667	0.0840696	0.0569859	0.107149	0.0707577		0.0470189	0.107981	0.0787879	0.0863694	0.168434
	110.7	0.0855	0.0514	0.2011	0.2186	0.1438	0.1355	0.1559		0.19352	0.230492	0.285341	0.261757	0.15348	0.141965		0.0772917	0.0746479	0.0724267	0.086838	0.0929737		0.0633291	0.0831545	0.0555746	0.106114	0.0708686		0.0490291	0.110066	0.0775862	0.086514	0.16822
	110.8	0.086	0.0523	0.1992	0.2184	0.1436	0.1366	0.1529		0.192998	0.230635	0.285176	0.262418	0.15458	0.145674		0.0770191	0.0728965	0.0726095	0.0850816	0.094199		0.0613379	0.0843148	0.0560715	0.104031	0.0718301		0.0483244	0.108404	0.080506	0.085533	0.16835
	110.9	0.0862	0.0507	0.1978	0.2188	0.144	0.1362	0.1526		0.190985	0.230253	0.285016	0.263218	0.155502	0.146319		0.0763152	0.0749781	0.074093	0.0864676	0.0934066		0.0609159	0.0837122	0.0550585	0.102447	0.0699344		0.0485673	0.10799	0.079552	0.086514	0.167712
	111	0.086	0.0513	0.1966	0.2192	0.144	0.1367	0.1535		0.191027	0.229659	0.282279	0.263725	0.15332	0.146427		0.0752599	0.0749472	0.0732457	0.0851477	0.0928584		0.0604899	0.0867114	0.05674	0.101546	0.0707827		0.0493197	0.107755	0.0800115	0.0853286	0.171608
	111.1	0.086	0.0495	0.1962	0.2206	0.1442	0.1361	0.151		0.190943	0.229678	0.280973	0.261586	0.154317	0.144494		0.0753068	0.0759627	0.0721351	0.0819417	0.0932459		0.0602512	0.0865952	0.0553645	0.102339	0.0706913		0.0489528	0.107343	0.0793422	0.0857943	0.169442
	111.2	0.0843	0.0503	0.1971	0.2202	0.1434	0.1354	0.153		0.190476	0.231727	0.281698	0.259561	0.154134	0.142094		0.0754051	0.0749209	0.0704418	0.0840467	0.0919092		0.060877	0.0857143	0.0545081	0.100229	0.0725275		0.0489885	0.108696	0.0800347	0.087156	0.171393
	111.3	0.0839	0.0484	0.1967	0.2211	0.1428	0.1357	0.1507		0.19274	0.232761	0.284845	0.260247	0.153767	0.141699		0.0749896	0.0759338	0.0710625	0.0851562	0.0922313		0.0596888	0.0872233	0.0561259	0.100053	0.0740624		0.0503038	0.106423	0.0773449	0.0866021	0.16639
	111.4	0.084	0.0496	0.1965	0.2205	0.1431	0.1357	0.1521		0.19391	0.232778	0.286419	0.260573	0.154003	0.141665		0.0753425	0.0749163	0.0713921	0.0845732	0.092632		0.0606899	0.0858896	0.0561644	0.100264	0.0726415		0.0505837	0.107664	0.0782734	0.0875447	0.166667
	111.5	0.085	0.0476	0.1955	0.2205	0.1425	0.1359	0.1536		0.193159	0.232258	0.282596	0.261117	0.1521	0.142957		0.0742277	0.0752384	0.0701994	0.0858944	0.0920354		0.0607417	0.0872233	0.0583591	0.100792	0.0737602		0.0518662	0.108116	0.0773672	0.0886108	0.166248
	111.6	0.085	0.0487	0.1984	0.2203	0.1422	0.1379	0.1529		0.192164	0.231645	0.282696	0.261967	0.153482	0.144421		0.0753268	0.073989	0.0713436	0.0827423	0.0918909		0.0604899	0.0869216	0.0568182	0.101722	0.0715401		0.0521718	0.10904	0.0778582	0.0873563	0.170588
	111.7	0.0838	0.048	0.199	0.219	0.1417	0.1378	0.1546		0.195552	0.230788	0.282205	0.260736	0.151967	0.146268		0.0746578	0.0741652	0.0708475	0.0834322	0.0911021		0.0621409	0.0885906	0.0570251	0.102195	0.0737731		0.0499515	0.108729	0.0766339	0.087156	0.170426
	111.8	0.0839	0.0498	0.1993	0.2197	0.1413	0.1376	0.1553		0.19406	0.230141	0.282124	0.260665	0.153193	0.147575		0.0751553	0.0742496	0.0721195	0.0850219	0.0907804		0.0617678	0.0882195	0.0581992	0.103442	0.0728414		0.0491288	0.108479	0.0783862	0.0869898	0.167152
	111.9	0.0841	0.0484	0.1977	0.2187	0.1414	0.1379	0.1506		0.194685	0.229857	0.284322	0.262284	0.154083	0.148225		0.0746578	0.0743208	0.0710531	0.0847861	0.092005		0.0623272	0.0869448	0.0565262	0.101984	0.0727101		0.0496008	0.109278	0.0787809	0.0863787	0.168815
	112	0.0843	0.0497	0.197	0.2181	0.1409	0.1366	0.1503		0.196248	0.228455	0.288184	0.261932	0.153794	0.149399		0.0748652	0.0741907	0.0716347	0.0860979	0.0925071		0.063762	0.0864198	0.0575737	0.102335	0.0742262		0.0496109	0.108723	0.0801955	0.0865458	0.166736
	112.1	0.0824	0.048	0.1975	0.2171	0.141	0.1369	0.1503		0.195038	0.226685	0.287931	0.261338	0.149727	0.149559		0.0738436	0.0746975	0.0711859	0.0856692	0.0921029		0.0629519	0.0838899	0.0557646	0.10432	0.0713609		0.0502549	0.107587	0.0791058	0.0891443	0.168247
	112.2	0.0809	0.0496	0.1979	0.2166	0.1417	0.1374	0.1494		0.195094	0.226308	0.284732	0.260323	0.148478	0.148901		0.0749274	0.0738985	0.0700119	0.086064	0.0921986		0.0639881	0.085004	0.0550616	0.1047	0.0731169		0.0507737	0.108803	0.0790457	0.0881304	0.164754
	112.3	0.0811	0.0485	0.1988	0.2171	0.1419	0.1374	0.1511		0.197293	0.226581	0.284649	0.260258	0.149966	0.147828		0.073682	0.0736842	0.0687373	0.0880032	0.0917155		0.0632857	0.0843373	0.0557265	0.104178	0.0722552		0.0495408	0.107991	0.0789549	0.0881978	0.164902
	112.4	0.0817	0.0496	0.1988	0.2165	0.142	0.1377	0.1507		0.197232	0.226382	0.283419	0.262037	0.147708	0.148762		0.0750052	0.0752197	0.068679	0.0856918	0.0906022		0.0619544	0.0833557	0.0547383	0.103044	0.0743982		0.0493708	0.107209	0.0801034	0.086779	0.162658
	112.5	0.0812	0.0484	0.1996	0.2171	0.1419	0.137	0.1507		0.197346	0.226427	0.286042	0.263632	0.146969	0.148872		0.074351	0.0752764	0.0706899	0.0845126	0.0905218		0.0628851	0.0833333	0.0577121	0.104847	0.074259		0.050679	0.107341	0.0803674	0.0847155	0.164817
	112.6	0.0819	0.0496	0.1993	0.2166	0.1424	0.1369	0.1535		0.199942	0.225567	0.285592	0.262796	0.144208	0.149431		0.0751397	0.0762088	0.0711744	0.0869565	0.0904416		0.0628584	0.0819452	0.0569859	0.105752	0.0735985		0.0502427	0.107441	0.079552	0.0857943	0.1644
	112.7	0.082	0.0486	0.2009	0.217	0.1431	0.138	0.1557		0.198495	0.224981	0.286899	0.260927	0.147158	0.149884		0.0737213	0.0759804	0.0728196	0.0856472	0.089621		0.0633773	0.082375	0.0550427	0.105567	0.0756197		0.0503527	0.108776	0.0801603	0.0873318	0.162618
	112.8	0.0836	0.0494	0.2013	0.2171	0.1431	0.1387	0.156		0.197977	0.225373	0.286944	0.259781	0.14577	0.150768		0.0746733	0.0773539	0.0726779	0.0866511	0.0892351		0.0631915	0.0809727	0.0557837	0.10565	0.0744815		0.0513257	0.108467	0.0784983	0.0859176	0.164677
	112.9	0.0829	0.0496	0.2012	0.2164	0.1432	0.1384	0.1573		0.198674	0.224849	0.287393	0.260592	0.150342	0.152123		0.0743201	0.0754552	0.0741558	0.0862745	0.0890581		0.061836	0.0817745	0.0548133	0.10482	0.0740741		0.0503282	0.107864	0.0806498	0.0851279	0.16405
	113	0.0828	0.0513	0.2006	0.2166	0.1427	0.1389	0.1515		0.196613	0.224066	0.288571	0.260777	0.149931	0.152194		0.0762994	0.0757363	0.0722138	0.0855341	0.0885112		0.0621806	0.0831335	0.0545642	0.10642	0.0722816		0.0502427	0.108479	0.0806405	0.0862288	0.164604
	113.1	0.084	0.0506	0.1988	0.2165	0.142	0.138	0.1486		0.195808	0.224653	0.287098	0.261248	0.150943	0.151128		0.0752286	0.0748073	0.0735543	0.0857255	0.0894942		0.0602844	0.0826446	0.0533196	0.106327	0.072327		0.0498298	0.107466	0.082066	0.0861718	0.161304
	113.2	0.0835	0.0505	0.2003	0.2168	0.1417	0.1375	0.1508		0.196337	0.224028	0.285512	0.262838	0.150394	0.148829		0.0752488	0.0750351	0.0719485	0.084252	0.0896235		0.0598218	0.0847774	0.0522696	0.105605	0.0756859		0.04865	0.108024	0.0805158	0.0883401	0.164327
	113.3	0.083	0.0493	0.2004	0.2161	0.1417	0.1385	0.1493		0.193945	0.22255	0.284336	0.26459	0.151163	0.148673		0.0748707	0.0737619	0.0722646	0.0848723	0.0899611		0.0603175	0.0840448	0.0552885	0.10654	0.0766078		0.0487805	0.107635	0.0809497	0.0895408	0.162007
	113.4	0.0848	0.0505	0.2013	0.216	0.1425	0.1374	0.1488		0.193825	0.222167	0.288407	0.266984	0.153951	0.14714		0.0749535	0.0747106	0.0716949	0.0816968	0.0909573		0.0605676	0.0844243	0.0553455	0.106353	0.0774803		0.0504018	0.107601	0.0804136	0.0880407	0.16233
	113.5	0.0856	0.0503	0.2007	0.216	0.1421	0.1364	0.1505		0.193253	0.221606	0.290581	0.267969	0.151556	0.146715		0.0753198	0.0732562	0.0721406	0.0810284	0.0910374		0.0612288	0.0852713	0.0556892	0.106151	0.0768258		0.0496592	0.108445	0.0813149	0.0883626	0.165631
	113.6	0.0852	0.0507	0.2014	0.2158	0.142	0.1372	0.1492		0.194141	0.222222	0.287582	0.265497	0.152577	0.145438		0.0754912	0.0739443	0.0730555	0.0830423	0.0901553		0.0619563	0.0849866	0.0550992	0.104218	0.0771176		0.0500608	0.10831	0.0810654	0.087233	0.164327
	113.7	0.0846	0.0494	0.2024	0.2166	0.142	0.1372	0.1501		0.19649	0.222168	0.287819	0.264142	0.151997	0.146369		0.0768116	0.0730897	0.0725983	0.080402	0.0908448		0.0612678	0.0861514	0.0536569	0.104229	0.0780904		0.0510204	0.106277	0.0806967	0.0844569	0.163793
	113.8	0.0846	0.0498	0.2015	0.2155	0.1412	0.1386	0.1501		0.196594	0.222454	0.285471	0.263442	0.155313	0.144858		0.0766046	0.0736989	0.0744681	0.083788	0.0909252		0.0623806	0.0848778	0.0556884	0.105125	0.0759013		0.0505222	0.10582	0.0802559	0.0843925	0.156695
	113.9	0.0827	0.049	0.2021	0.2163	0.1407	0.1399	0.1495		0.197277	0.223642	0.284165	0.262247	0.157284	0.144981		0.0778468	0.0736603	0.0741242	0.0825509	0.0907962		0.0617572	0.0851922	0.0545703	0.103642	0.0770939		0.0510949	0.103738	0.0803933	0.0824455	0.158581
	114	0.0834	0.0502	0.2021	0.2159	0.1411	0.138	0.1525		0.198146	0.224394	0.282007	0.261765	0.157733	0.143704		0.0769549	0.0728512	0.0751396	0.0816647	0.0916179		0.0624071	0.0854083	0.0557444	0.104772	0.0748342		0.0515815	0.10528	0.0828539	0.0824246	0.158795
	114.1	0.086	0.0486	0.202	0.2168	0.1425	0.1375	0.1538		0.197044	0.226164	0.282541	0.2618	0.158806	0.146269		0.0769707	0.0735165	0.0728164	0.0788235	0.0920517		0.0609342	0.0838917	0.0579072	0.105458	0.0758577		0.0501217	0.105676	0.0817031	0.0825944	0.159984
	114.2	0.0856	0.0494	0.2017	0.2166	0.1429	0.1389	0.1528		0.19948	0.227968	0.283035	0.263451	0.15533	0.14693		0.0757638	0.0717528	0.0725397	0.0798898	0.091889		0.0624204	0.0851464	0.0578289	0.1048	0.0780611		0.0514189	0.10551	0.0812518	0.083502	0.164204
	114.3	0.0855	0.0491	0.199	0.2166	0.1424	0.1386	0.1544		0.198502	0.228762	0.280816	0.263796	0.155068	0.149505		0.0771452	0.0725091	0.0710179	0.0821864	0.0913903		0.0626853	0.0846092	0.0589431	0.104708	0.0765595		0.050864	0.106975	0.0791595	0.0858663	0.16129
	114.4	0.0865	0.0502	0.198	0.2161	0.1419	0.1388	0.1562		0.1981	0.229969	0.281126	0.264018	0.153976	0.148567		0.0761944	0.0730943	0.0701369	0.0805818	0.0921448		0.0622091	0.0840268	0.0584262	0.103575	0.0752045		0.0504386	0.107433	0.0807936	0.0860759	0.163733
	114.5	0.0854	0.0488	0.1977	0.2162	0.1422	0.1392	0.1551		0.198851	0.229474	0.277794	0.264552	0.153065	0.149965		0.0757326	0.0757417	0.0712958	0.0827127	0.0920983		0.0631468	0.0859208	0.0566229	0.103919	0.0721682		0.0509135	0.106954	0.079516	0.0877282	0.163867
	114.6	0.0843	0.0502	0.1997	0.2167	0.1412	0.1375	0.1538		0.198392	0.229427	0.278689	0.263873	0.151719	0.148595		0.0757795	0.0745775	0.0706917	0.0804553	0.091761		0.0624868	0.0847367	0.0566229	0.103798	0.0732244		0.0494037	0.108662	0.0799884	0.0883249	0.16605
	114.7	0.0856	0.0492	0.1994	0.2166	0.1412	0.1371	0.1537		0.200746	0.228522	0.278091	0.263754	0.15175	0.148577		0.0760511	0.0757549	0.0728477	0.0821864	0.0916961		0.063358	0.0842442	0.0541723	0.104247	0.0760289		0.0504632	0.10815	0.079145	0.0899822	0.165017
	114.8	0.0857	0.0517	0.2001	0.2167	0.1414	0.1385	0.1507		0.198685	0.227565	0.279241	0.265679	0.153432	0.148362		0.0768438	0.0761821	0.0721317	0.0835962	0.0910537		0.0622626	0.0850667	0.0541905	0.106252	0.0754954		0.0498905	0.108351	0.0800116	0.0909788	0.162273
	114.9	0.0852	0.0501	0.1999	0.2155	0.1416	0.1387	0.1498		0.199429	0.227733	0.282987	0.265209	0.152866	0.149309		0.0754328	0.0773945	0.0727703	0.0827749	0.0920191		0.0639375	0.0854245	0.056119	0.106305	0.0779384		0.0498298	0.108628	0.0798621	0.0903753	0.164735
	115	0.0857	0.051	0.1989	0.2156	0.1426	0.1378	0.152		0.199886	0.227509	0.284252	0.263055	0.155242	0.147876		0.0764633	0.0782837	0.0715252	0.0841897	0.0922751		0.0623679	0.0865385	0.0545024	0.106893	0.0787154		0.0513193	0.107688	0.0785939	0.0910714	0.164253
	115.1	0.0868	0.0502	0.2007	0.2153	0.143	0.1379	0.1518		0.199714	0.228111	0.282885	0.26136	0.153924	0.145538		0.0753665	0.0767885	0.0719716	0.0818182	0.0912782		0.0636498	0.0855844	0.0538253	0.106793	0.0772856		0.051816	0.10858	0.0794645	0.0882727	0.169282
	115.2	0.0867	0.0515	0.2003	0.2156	0.1435	0.1368	0.1534		0.201895	0.227442	0.283772	0.261218	0.154313	0.145767		0.0760802	0.078185	0.0731666	0.0847458	0.0908127		0.0626979	0.0844243	0.0542557	0.10518	0.0785602		0.0523383	0.108784	0.0802857	0.0892948	0.168521
	115.3	0.0858	0.0499	0.1998	0.2147	0.144	0.1361	0.1548		0.200057	0.226478	0.284264	0.260256	0.156144	0.146325		0.0752844	0.0776885	0.071912	0.0852071	0.0917123		0.0632778	0.0867006	0.0522211	0.105263	0.0779343		0.0497694	0.107221	0.0812589	0.0886749	0.167279
	115.4	0.087	0.0493	0.1987	0.215	0.1449	0.1371	0.1537		0.19977	0.225794	0.281425	0.25977	0.154738	0.14836		0.0756947	0.0785377	0.0732079	0.0845516	0.0909892		0.0628427	0.086059	0.0534145	0.105364	0.0802874		0.0491644	0.107332	0.0825714	0.0898734	0.168293
	115.5	0.0883	0.0481	0.1969	0.2143	0.1446	0.1376	0.1539		0.198736	0.224019	0.280382	0.260634	0.154657	0.14712		0.0734838	0.0775004	0.0731625	0.0865079	0.08966		0.0632778	0.0848501	0.0523118	0.105984	0.0793998		0.0502901	0.107779	0.0852159	0.0880934	0.164567
	115.6	0.0878	0.0486	0.1963	0.2143	0.1451	0.1376	0.1533		0.197591	0.22475	0.280371	0.260263	0.151997	0.146615		0.0750825	0.0777003	0.0739861	0.0856124	0.0901235		0.0629209	0.0852713	0.0529332	0.107709	0.0771393		0.0507124	0.107121	0.0820046	0.0869786	0.163895
	115.7	0.0876	0.0489	0.1962	0.2142	0.1452	0.1376	0.1515		0.201319	0.224854	0.284866	0.260791	0.149264	0.144488		0.0748088	0.0774869	0.072069	0.090837	0.090203		0.0623158	0.0834444	0.0531807	0.107933	0.0780809		0.0516238	0.108226	0.082363	0.0886173	0.163473
	115.8	0.0882	0.0491	0.1975	0.2147	0.146	0.136	0.1522		0.201032	0.224966	0.283972	0.262506	0.148667	0.14562		0.0766522	0.0763586	0.0718745	0.0895049	0.0898658		0.0624474	0.0844208	0.0508246	0.107725	0.0769231		0.0506176	0.108988	0.0804663	0.0870451	0.164894
	115.9	0.0874	0.0502	0.1958	0.2155	0.1456	0.1364	0.1562		0.201207	0.22513	0.285349	0.263219	0.147864	0.145359		0.075062	0.0762653	0.0730223	0.0873709	0.0891439		0.0617883	0.0845108	0.0528264	0.108817	0.077214		0.0526827	0.108193	0.0810811	0.0882353	0.167621
	116	0.087	0.0493	0.1964	0.2149	0.1461	0.1375	0.1553		0.201437	0.224647	0.285103	0.26402	0.149667	0.146375		0.0762554	0.0748299	0.0726229	0.0855107	0.0885987		0.0623547	0.0839776	0.0530736	0.108004	0.0796599		0.052286	0.108505	0.0795748	0.0866802	0.166462
	116.1	0.0856	0.0513	0.1966	0.2157	0.1458	0.1361	0.1537		0.199885	0.224867	0.285837	0.264332	0.149699	0.146998		0.0753509	0.0754453	0.0735245	0.0839905	0.0871867		0.0626061	0.0846688	0.0543989	0.107754	0.0775267		0.0516443	0.108024	0.082038	0.0883626	0.167349
	116.2	0.0847	0.0505	0.1981	0.215	0.146	0.1372	0.1553		0.2	0.224257	0.286819	0.264419	0.150842	0.148157		0.0768122	0.0736732	0.0725738	0.0850647	0.0867958		0.0635728	0.0839776	0.0560591	0.106316	0.0778406		0.0515063	0.109726	0.081422	0.0872774	0.165778
	116.3	0.0842	0.0514	0.1984	0.2158	0.1459	0.1366	0.1553		0.197875	0.223801	0.286122	0.265148	0.150588	0.149773		0.0754017	0.0734729	0.0734177	0.0838558	0.0880902		0.0624868	0.0837766	0.0533915	0.105839	0.0772358		0.0505808	0.108966	0.0839322	0.0886561	0.167282
	116.4	0.0838	0.0496	0.2	0.2149	0.1452	0.1371	0.1553		0.197641	0.224387	0.286979	0.264754	0.148908	0.148854		0.0765738	0.0720768	0.0731995	0.0833986	0.0882145		0.063267	0.0851064	0.055089	0.105984	0.0776456		0.0505537	0.105835	0.0820144	0.085014	0.170265
	116.5	0.085	0.0511	0.1985	0.2153	0.1456	0.1381	0.1556		0.199482	0.223798	0.287064	0.263859	0.148608	0.149524		0.0764463	0.0716658	0.0733929	0.083823	0.088391		0.0621827	0.0835329	0.0530201	0.104778	0.0793998		0.0503251	0.107387	0.0818916	0.0853721	0.168357
	116.6	0.0851	0.0501	0.1967	0.2147	0.1455	0.1377	0.1539		0.199081	0.224374	0.288621	0.263624	0.147069	0.148249		0.0785449	0.0742488	0.0746117	0.08281	0.0899947		0.0605035	0.0841993	0.0537273	0.104355	0.0792264		0.0501446	0.106126	0.0793651	0.0850089	0.168905
	116.7	0.0845	0.0509	0.1977	0.2159	0.1452	0.1383	0.1524		0.201613	0.225046	0.288379	0.262292	0.147678	0.149545		0.0782411	0.0738933	0.07383	0.0853659	0.0920797		0.0599449	0.0870959	0.0531092	0.106135	0.0788653		0.0508679	0.10637	0.0806219	0.0851551	0.165852
	116.8	0.0834	0.0497	0.1986	0.2157	0.1445	0.1376	0.1553		0.201845	0.224621	0.289233	0.262238	0.146609	0.148995		0.07789	0.0734041	0.0741304	0.0829712	0.092658		0.0590359	0.0868056	0.0527554	0.106216	0.080174		0.0491211	0.10763	0.0792648	0.0863474	0.161592
	116.9	0.0825	0.0505	0.1979	0.2166	0.1443	0.1376	0.1573		0.201265	0.225456	0.287585	0.263609	0.147137	0.15093		0.0775561	0.071379	0.0748311	0.0831691	0.0923865		0.0600594	0.0873164	0.0521886	0.107112	0.0800374		0.0503857	0.106159	0.0812751	0.0861805	0.161538
	117	0.0816	0.051	0.1983	0.2158	0.1434	0.1378	0.1553		0.203341	0.225389	0.290102	0.264313	0.151139	0.152535		0.0761651	0.0726674	0.0747204	0.0859283	0.0925305		0.0597078	0.0876632	0.0521886	0.107317	0.0820593		0.0500968	0.107088	0.0817501	0.0856487	0.158044
	117.1	0.0808	0.0492	0.1976	0.217	0.143	0.1378	0.1555		0.201153	0.224646	0.289016	0.265373	0.149933	0.153278		0.0777618	0.0724336	0.0751905	0.084413	0.0904611		0.0604907	0.0871182	0.053145	0.107633	0.0816199		0.0508721	0.105507	0.0798851	0.0835462	0.159984
	117.2	0.0809	0.0498	0.1979	0.217	0.1435	0.1386	0.1591		0.200173	0.225978	0.288648	0.264098	0.151587	0.153617		0.0767174	0.0730308	0.0730678	0.0849725	0.0889905		0.0590601	0.087766	0.0531271	0.109661	0.079168		0.0509461	0.105263	0.0793696	0.0834609	0.160962
	117.3	0.0813	0.0485	0.1967	0.2181	0.1436	0.1377	0.1601		0.201212	0.226301	0.285714	0.263003	0.152108	0.152084		0.0788339	0.073468	0.0732242	0.0832352	0.0881422		0.0593202	0.0877893	0.0547945	0.108174	0.0812151		0.0498307	0.104741	0.0786613	0.0817626	0.157317
	117.4	0.0806	0.05	0.1966	0.2178	0.1442	0.1365	0.1601		0.199884	0.226137	0.287006	0.264321	0.148472	0.152368		0.0773968	0.0723627	0.0723419	0.0814409	0.0877069		0.0590967	0.0876399	0.0546667	0.106509	0.0787841		0.0523256	0.104644	0.0788724	0.0833545	0.1583
	117.5	0.0804	0.0486	0.1961	0.2187	0.1443	0.1364	0.1628		0.199654	0.226891	0.285835	0.263796	0.149329	0.150848		0.0782947	0.0733368	0.0715125	0.0849057	0.0869029		0.0592452	0.0891142	0.0552781	0.106882	0.0773259		0.0522749	0.105817	0.0772727	0.0831228	0.156998
	117.6	0.0822	0.0494	0.1965	0.2188	0.1447	0.1375	0.1626		0.200115	0.227435	0.287567	0.263184	0.147177	0.15128		0.0771119	0.0717152	0.0732773	0.084679	0.0865503		0.0603758	0.0886581	0.0535417	0.10632	0.0802583		0.0509416	0.106192	0.0795325	0.0841547	0.160259
	117.7	0.0838	0.0484	0.1952	0.2186	0.1451	0.1388	0.1588		0.2	0.227856	0.285875	0.262322	0.147899	0.151985		0.0777096	0.0712539	0.0730479	0.0871287	0.0873016		0.0595817	0.0878127	0.0562022	0.107847	0.0789555		0.0512635	0.107308	0.0776671	0.0839232	0.162075
	117.8	0.0837	0.049	0.1953	0.2179	0.1448	0.138	0.1568		0.202422	0.228007	0.285112	0.262684	0.150975	0.153531		0.0763406	0.0714161	0.0745217	0.087267	0.0867572		0.0607793	0.0904977	0.0551678	0.108515	0.0791013		0.0495169	0.106238	0.0779073	0.0838807	0.160599
	117.9	0.0842	0.0497	0.1945	0.2181	0.1447	0.1384	0.1569		0.202017	0.228614	0.282224	0.265956	0.149208	0.153741		0.0768128	0.0716777	0.0744108	0.086351	0.0867419		0.06031	0.0897504	0.0545213	0.10859	0.0806402		0.0493469	0.106823	0.0763315	0.085548	0.160469
	118	0.0852	0.0481	0.1955	0.2174	0.1451	0.1377	0.1551		0.201092	0.22965	0.283902	0.26534	0.15056	0.153706		0.0749745	0.0738091	0.0737995	0.0866297	0.0875771		0.0604198	0.0908849	0.054063	0.109629	0.0789636		0.048946	0.106658	0.0782584	0.0855913	0.157745
	118.1	0.0837	0.0486	0.1959	0.2159	0.1449	0.1381	0.1529		0.201951	0.228505	0.283849	0.263789	0.1489	0.154789		0.0747549	0.0736143	0.0752997	0.0849725	0.0874625		0.059983	0.0922137	0.0545094	0.109223	0.0803599		0.0484496	0.107176	0.0785206	0.0859751	0.159984
	118.2	0.0831	0.0469	0.1982	0.2163	0.144	0.1383	0.1554		0.201207	0.227357	0.284984	0.263727	0.145308	0.151996		0.0745659	0.0751536	0.0747679	0.0823529	0.0865656		0.0587738	0.0916578	0.0548217	0.110128	0.0791188		0.0508351	0.105538	0.0808426	0.0872552	0.162206
	118.3	0.0835	0.0489	0.1969	0.2165	0.1446	0.1374	0.1552		0.201379	0.228596	0.285755	0.263839	0.146301	0.152011		0.0742787	0.0752197	0.0756784	0.0847987	0.086819		0.0593955	0.0914407	0.0536714	0.108624	0.0776849		0.0509785	0.104826	0.0797494	0.0871782	0.164444
	118.4	0.0838	0.0492	0.1962	0.2162	0.1443	0.1371	0.1552		0.202241	0.228282	0.289834	0.264364	0.143669	0.151907		0.0758819	0.0745745	0.0754336	0.0837246	0.0871624		0.0583756	0.0919235	0.0547493	0.107748	0.078988		0.050278	0.105991	0.0804077	0.0866905	0.16593
	118.5	0.0835	0.0505	0.1946	0.2166	0.1438	0.1353	0.1555		0.200804	0.227648	0.285796	0.262228	0.144392	0.1528		0.0754562	0.0749169	0.0739744	0.0845345	0.0865064		0.0587862	0.0889774	0.0539199	0.107254	0.0783524		0.0505415	0.105958	0.079651	0.0877193	0.163842
	118.6	0.0834	0.0506	0.1935	0.218	0.1432	0.135	0.1537		0.200746	0.227648	0.284139	0.26099	0.145442	0.152646		0.0759442	0.0736529	0.075459	0.0864486	0.0868342		0.0577778	0.0880553	0.0543586	0.108141	0.0807203		0.0488921	0.107319	0.080157	0.0883992	0.164706
	118.7	0.084	0.0503	0.1933	0.2177	0.1431	0.1368	0.1508		0.202644	0.226886	0.281171	0.262813	0.145686	0.151092		0.0748257	0.0748204	0.0746042	0.0859253	0.0868342		0.0580659	0.0899893	0.0528942	0.109981	0.0798385		0.0494452	0.105409	0.08	0.0868794	0.161172
	118.8	0.0852	0.0514	0.1958	0.2176	0.1444	0.1361	0.156		0.202594	0.227082	0.28203	0.262279	0.147227	0.151283		0.0748619	0.0749431	0.0747899	0.0871775	0.0859705		0.0588483	0.0892144	0.0552229	0.109488	0.0748068		0.0497585	0.107121	0.0804501	0.0871327	0.164484
	118.9	0.0853	0.0499	0.1963	0.2165	0.144	0.1367	0.1577		0.2034	0.227858	0.282254	0.260124	0.148972	0.150484		0.0729465	0.0749345	0.074878	0.0872457	0.0866197		0.0589226	0.0887826	0.0539281	0.110501	0.0751926		0.0492635	0.106901	0.0799775	0.0881758	0.162924
	119	0.085	0.051	0.197	0.216	0.1443	0.1357	0.1561		0.202707	0.227436	0.284336	0.258455	0.149173	0.152065		0.0733795	0.0748822	0.0743982	0.0865987	0.0879353		0.0595288	0.0894136	0.054063	0.110175	0.0741995		0.0506879	0.107616	0.0794908	0.0884285	0.16578
	119.1	0.0848	0.0498	0.1985	0.2155	0.1451	0.1343	0.1548		0.200574	0.227655	0.280363	0.258339	0.15081	0.15066		0.0716473	0.0743599	0.0759004	0.0881661	0.0873309		0.0580686	0.0867834	0.0532936	0.110461	0.0769468		0.0496386	0.106757	0.078537	0.0876393	0.162857
	119.2	0.0847	0.0514	0.2001	0.2165	0.145	0.1354	0.1551		0.20235	0.22797	0.279175	0.25929	0.149526	0.150159		0.0731209	0.0751232	0.0745039	0.084726	0.087423		0.0596292	0.0863347	0.0518665	0.10996	0.076164		0.0482825	0.105247	0.0785593	0.0873517	0.16
	119.3	0.0845	0.051	0.2006	0.2159	0.1455	0.1358	0.1514		0.202703	0.228834	0.277387	0.258429	0.14885	0.150068		0.0723187	0.0750044	0.0729534	0.083301	0.0872625		0.0589105	0.0871172	0.0540007	0.109881	0.0783709		0.0490621	0.105474	0.0783814	0.08744	0.159146
	119.4	0.0844	0.0511	0.2009	0.2152	0.1457	0.1374	0.1516		0.20225	0.229213	0.279549	0.256624	0.149102	0.148381		0.0745443	0.0748906	0.0738866	0.0831078	0.0869565		0.0580659	0.086175	0.0532584	0.109494	0.0777505		0.0478595	0.103776	0.0772933	0.0866261	0.158679
	119.5	0.0847	0.051	0.2001	0.2138	0.1465	0.1369	0.1543		0.203757	0.229195	0.280851	0.25683	0.149188	0.150506		0.0732406	0.0758476	0.0720553	0.0819165	0.0883181		0.0586251	0.0870257	0.0549851	0.109173	0.0767578		0.0478595	0.10515	0.0779295	0.0881906	0.15781
	119.6	0.0855	0.0489	0.1989	0.2136	0.1465	0.1364	0.1536		0.203645	0.229378	0.281622	0.255632	0.151065	0.152085		0.0742939	0.0754288	0.0724491	0.0829136	0.0884162		0.0565958	0.086564	0.054876	0.10962	0.0769231		0.0492552	0.104199	0.0780102	0.0866802	0.152235
	119.7	0.0872	0.0499	0.1993	0.213	0.146	0.1367	0.1541		0.203175	0.23136	0.27795	0.255257	0.152291	0.153652		0.0724964	0.0761971	0.0728066	0.0818147	0.0882095		0.056564	0.0855928	0.0555923	0.108785	0.0775836		0.0484221	0.104257	0.078925	0.0855982	0.153971
	119.8	0.0867	0.0489	0.1993	0.2136	0.1463	0.1351	0.1542		0.20501	0.23154	0.28	0.257119	0.150829	0.152294		0.0741876	0.0753138	0.0725415	0.081165	0.088256		0.056871	0.086587	0.0555556	0.109568	0.0794864		0.0487099	0.103534	0.0780585	0.0855628	0.15235
	119.9	0.0864	0.0489	0.2004	0.2135	0.1459	0.1343	0.1518		0.204093	0.23076	0.280905	0.259777	0.150643	0.150447		0.0734151	0.0761589	0.0737691	0.0837209	0.0880957		0.0571792	0.0856764	0.0542507	0.108782	0.078341		0.0486683	0.103214	0.0792839	0.0865191	0.154839
	120	0.0857	0.0479	0.1984	0.2143	0.1464	0.1341	0.1549		0.203049	0.231786	0.284169	0.261546	0.148872	0.150844		0.075383	0.0759007	0.0728834	0.0841777	0.0886076		0.0582751	0.0853432	0.0549487	0.110062	0.0798643		0.0480816	0.104	0.0807506	0.0874811	0.153317
	120.1	0.0872	0.0482	0.1994	0.2146	0.1463	0.1339	0.1562		0.204317	0.232242	0.285796	0.261133	0.147442	0.150354		0.0748313	0.0760889	0.0734899	0.0836591	0.0873309		0.0583633	0.0870601	0.053536	0.109947	0.0777298		0.0473531	0.103745	0.0808426	0.0856354	0.154313
	120.2	0.0869	0.0501	0.1985	0.2149	0.145	0.1349	0.154		0.203229	0.232547	0.284049	0.260278	0.148873	0.152473		0.074816	0.0762489	0.0748448	0.0853229	0.085554		0.0593704	0.0847413	0.0569914	0.111226	0.0797791		0.0480816	0.104601	0.0779037	0.0856569	0.151035
	120.3	0.0856	0.0484	0.1996	0.2142	0.1451	0.1349	0.1557		0.201265	0.233782	0.284532	0.260613	0.148197	0.152359		0.0731508	0.0753461	0.0738627	0.0837227	0.0845144		0.0590095	0.0859788	0.0560717	0.110213	0.0796678		0.0478955	0.103765	0.0783593	0.0855924	0.153439
	120.4	0.085	0.0497	0.1982	0.2151	0.1457	0.1343	0.1551		0.2034	0.234261	0.287679	0.259587	0.147952	0.153244		0.074688	0.0767748	0.0748322	0.0834944	0.0830559		0.0587492	0.085737	0.0551678	0.10941	0.0793114		0.0500847	0.104218	0.0788136	0.0873275	0.15319
	120.5	0.0855	0.0482	0.197	0.2154	0.1468	0.1349	0.1572		0.203409	0.234443	0.289963	0.258889	0.148564	0.152079		0.0740892	0.076519	0.0757092	0.084556	0.0840056		0.0591206	0.0847637	0.0546302	0.109356	0.0796788		0.0493708	0.104345	0.0799887	0.0859865	0.154382
	120.6	0.0857	0.0485	0.1957	0.216	0.1468	0.1339	0.1596		0.20492	0.234582	0.288078	0.259514	0.148185	0.152562		0.0750358	0.0781742	0.0763807	0.0829155	0.0850877		0.057377	0.0849156	0.0538206	0.109737	0.0783467		0.0484614	0.103575	0.0803622	0.0857286	0.157377
	120.7	0.0849	0.0483	0.1962	0.2167	0.1468	0.1341	0.1591		0.208804	0.233074	0.288807	0.259855	0.151285	0.156379		0.0736561	0.077407	0.0777367	0.0827533	0.084722		0.0583895	0.0848038	0.0547264	0.111702	0.0814312		0.0494691	0.104231	0.0815523	0.0848561	0.157702
	120.8	0.0848	0.0474	0.1961	0.2164	0.1464	0.1357	0.1574		0.206976	0.231945	0.289249	0.260341	0.152626	0.158966		0.0753593	0.0786536	0.0773101	0.0862136	0.0863309		0.058774	0.086579	0.0527363	0.11197	0.0806254		0.0490503	0.103004	0.0814505	0.0843162	0.162316
	120.9	0.0854	0.0473	0.1958	0.2171	0.145	0.1356	0.1552		0.206052	0.233091	0.294454	0.2604	0.151895	0.160706		0.0745533	0.0780377	0.0788375	0.0857254	0.0867428		0.0596417	0.085639	0.0546358	0.113551	0.0818516		0.0490267	0.104651	0.0810886	0.0841894	0.157618
	121	0.0862	0.0464	0.1979	0.2167	0.145	0.1363	0.1516		0.206669	0.231659	0.293544	0.259653	0.150477	0.159341		0.0752203	0.07903	0.0777574	0.0860465	0.0866971		0.0604592	0.0865435	0.0552797	0.112213	0.0789474		0.0496505	0.104861	0.0816383	0.0849411	0.159674
	121.1	0.0845	0.0484	0.1995	0.2176	0.1448	0.1359	0.1511		0.206043	0.230693	0.292334	0.259653	0.147272	0.160612		0.0740816	0.0782337	0.0771032	0.0863672	0.0880238		0.0598147	0.0863708	0.0535537	0.111206	0.0789312		0.0479634	0.103008	0.0799776	0.0849575	0.157248
	121.2	0.0841	0.0477	0.2013	0.2162	0.1452	0.1356	0.1495		0.207373	0.231567	0.287702	0.258914	0.150165	0.158972		0.0746939	0.079263	0.0776699	0.0839161	0.087941		0.0605551	0.0852303	0.0544734	0.11094	0.0778425		0.047619	0.104337	0.0802139	0.0832708	0.159082
	121.3	0.0849	0.0496	0.2014	0.2159	0.1453	0.1363	0.1524		0.209477	0.231559	0.287412	0.257264	0.149387	0.159773		0.0737487	0.0790068	0.0771806	0.0829116	0.0873378		0.059761	0.0867954	0.0526664	0.110048	0.0763804		0.0480654	0.103302	0.0804501	0.0836673	0.158802
	121.4	0.0854	0.0485	0.2023	0.2155	0.1454	0.136	0.1529		0.209275	0.231884	0.287285	0.256298	0.149884	0.158229		0.0736434	0.0791753	0.0775414	0.0831714	0.0877347		0.0595763	0.0849828	0.0542687	0.111149	0.0784795		0.0475733	0.104287	0.0820498	0.0821438	0.156454
	121.5	0.0861	0.0497	0.201	0.2149	0.146	0.1353	0.152		0.209033	0.233234	0.28937	0.255233	0.152174	0.159618		0.0725938	0.0777508	0.0764086	0.0805447	0.086766		0.0604154	0.0862797	0.0536246	0.109308	0.0768995		0.0483405	0.102704	0.0828452	0.085213	0.156415
	121.6	0.0862	0.047	0.2012	0.2157	0.1461	0.1351	0.1552		0.211014	0.233136	0.28825	0.255157	0.152225	0.159982		0.0728976	0.0780056	0.0783952	0.0817439	0.0864997		0.0599329	0.0852693	0.0527538	0.110161	0.078875		0.049569	0.101339	0.0843072	0.0855	0.152755
	121.7	0.0858	0.0494	0.2018	0.2143	0.1462	0.1351	0.1575		0.209612	0.232811	0.290487	0.257482	0.153898	0.162807		0.073012	0.0773106	0.0776486	0.083625	0.0873599		0.06039	0.0856842	0.0545815	0.108811	0.0761905		0.0487395	0.102439	0.0815475	0.0877719	0.154311
	121.8	0.0863	0.0494	0.2028	0.2154	0.1474	0.1363	0.1572		0.208056	0.232458	0.29437	0.259658	0.152291	0.162106		0.0738856	0.0793319	0.0766258	0.0847919	0.0870477		0.0607203	0.0858653	0.0537776	0.108673	0.0764742		0.0494242	0.10229	0.0812395	0.086392	0.151878
	121.9	0.0873	0.0517	0.2018	0.2156	0.1462	0.1371	0.1587		0.208479	0.231802	0.292641	0.259241	0.153664	0.164025		0.0737955	0.078554	0.0763936	0.0843653	0.087404		0.0607839	0.0859334	0.0552632	0.108972	0.0767106		0.049676	0.103849	0.0800672	0.0872818	0.151949
	122	0.0872	0.0508	0.1995	0.2162	0.1458	0.1377	0.158		0.206987	0.230495	0.293698	0.259265	0.150905	0.163354		0.0737206	0.0792354	0.0771683	0.0843001	0.0875938		0.062199	0.0871402	0.0533726	0.107676	0.0774431		0.0492433	0.102564	0.0825637	0.0866534	0.156187
	122.1	0.0878	0.0526	0.1995	0.2167	0.1461	0.1381	0.1571		0.206405	0.229776	0.292822	0.260133	0.149669	0.163852		0.0735324	0.0786125	0.0775934	0.0826255	0.08726		0.0613099	0.0852918	0.0541339	0.107566	0.0792232		0.0503251	0.102203	0.0819351	0.0863614	0.156839
	122.2	0.0872	0.0504	0.199	0.2161	0.1465	0.1363	0.1572		0.205269	0.228708	0.291453	0.261586	0.148613	0.161283		0.0719512	0.079039	0.0771936	0.085	0.0881119		0.0615965	0.0872093	0.0567585	0.106801	0.0771833		0.0510474	0.103238	0.0832869	0.0862843	0.159677
	122.3	0.0869	0.0509	0.1993	0.2174	0.1472	0.1352	0.1545		0.203233	0.227463	0.292013	0.262461	0.147563	0.161635		0.0719951	0.0784075	0.078274	0.0833654	0.0889979		0.0627229	0.0864979	0.0561761	0.107984	0.0785517		0.0485344	0.103606	0.0809683	0.0866966	0.157745
	122.4	0.0859	0.0494	0.1974	0.2161	0.1472	0.1369	0.1541		0.202128	0.227893	0.297078	0.261823	0.147039	0.159846		0.0708181	0.078008	0.0771157	0.0840691	0.088745		0.0613317	0.0873351	0.056417	0.107344	0.0774194		0.0476533	0.104059	0.0825918	0.0875093	0.15783
	122.5	0.0858	0.0507	0.1978	0.2158	0.147	0.1371	0.1556		0.203805	0.228892	0.297179	0.25998	0.14647	0.161985		0.0729675	0.0775532	0.076859	0.0861538	0.0894167		0.0611646	0.0880802	0.0543837	0.106503	0.0777058		0.0471743	0.104039	0.0820313	0.0882059	0.154664
	122.6	0.0856	0.0497	0.1981	0.2149	0.1465	0.1371	0.156		0.204158	0.22818	0.295705	0.259277	0.146798	0.160146		0.0728531	0.0783563	0.075745	0.0850901	0.0894663		0.0607203	0.0873351	0.0536714	0.107284	0.0801609		0.0458253	0.102603	0.0842164	0.0900426	0.153846
	122.7	0.0858	0.0518	0.198	0.214	0.1458	0.1367	0.1576		0.203875	0.228269	0.29366	0.26001	0.145358	0.161734		0.0736971	0.0790252	0.0766794	0.0866564	0.0897503		0.0600544	0.0885541	0.055647	0.106292	0.0796788		0.0451056	0.103765	0.0836587	0.0877633	0.154762
	122.8	0.0854	0.0506	0.1976	0.2146	0.147	0.1355	0.1584		0.204289	0.229367	0.295063	0.260033	0.147476	0.160092		0.0727938	0.0786771	0.0754938	0.0854079	0.090035		0.0613484	0.0871863	0.0557926	0.107167	0.0815066		0.0454437	0.102196	0.0828914	0.0881322	0.150225
	122.9	0.0854	0.0506	0.1967	0.2143	0.1477	0.1351	0.1567		0.20226	0.229357	0.296893	0.261812	0.148406	0.159863		0.0744962	0.0796785	0.0762272	0.0855718	0.0902098		0.0605616	0.0874605	0.0579948	0.105957	0.0800246		0.044858	0.101216	0.0802109	0.0859649	0.155045
	123	0.0868	0.0487	0.1976	0.2153	0.1479	0.1358	0.1597		0.202149	0.229765	0.295035	0.264034	0.152843	0.159272		0.0740515	0.0787402	0.0759048	0.0865533	0.0894011		0.0604603	0.087266	0.0566841	0.104876	0.0809978		0.0456283	0.102041	0.0790711	0.0863579	0.154066
	123.1	0.0865	0.05	0.1967	0.2145	0.1478	0.1347	0.1602		0.203602	0.229018	0.29218	0.264687	0.153434	0.159628		0.0754145	0.0793374	0.0780962	0.0859133	0.0895132		0.0608023	0.0871172	0.0554288	0.104534	0.0803077		0.0478469	0.102986	0.0798784	0.0863147	0.15482
	123.2	0.0855	0.0479	0.1967	0.2147	0.1471	0.1352	0.1582		0.203257	0.22818	0.286243	0.264111	0.154754	0.158998		0.0748382	0.0790803	0.0774507	0.0865533	0.0883891		0.0595833	0.0884372	0.0571986	0.103978	0.0787037		0.047163	0.10581	0.0819717	0.0870107	0.155765
	123.3	0.085	0.0492	0.1948	0.2142	0.1471	0.1358	0.16		0.203311	0.228925	0.2871	0.264197	0.156651	0.160091		0.0751971	0.0799861	0.0767815	0.0843281	0.0859184		0.0601833	0.0877378	0.0566222	0.105659	0.0789393		0.0470729	0.104423	0.0842806	0.0851011	0.153689
	123.4	0.0856	0.048	0.195	0.2141	0.146	0.1345	0.1618		0.204519	0.229713	0.287307	0.265286	0.156916	0.158603		0.0737821	0.0785504	0.0753643	0.0861004	0.0853361		0.0594842	0.0876683	0.0567145	0.10458	0.0773021		0.0485762	0.104418	0.0825942	0.0862931	0.155691
	123.5	0.0847	0.0506	0.1967	0.2144	0.1456	0.1342	0.161		0.203066	0.230341	0.290406	0.266341	0.156843	0.159215		0.0735264	0.0800347	0.0748493	0.0828516	0.0856146		0.0587622	0.0867725	0.0547767	0.104256	0.0780098		0.0490431	0.105719	0.0831942	0.0844156	0.152323
	123.6	0.0848	0.0496	0.197	0.2136	0.1453	0.1347	0.1623		0.203752	0.230874	0.291172	0.268725	0.152651	0.159226		0.0739236	0.079778	0.0747117	0.0833977	0.0850655		0.059854	0.0864851	0.0538688	0.105949	0.0778902		0.0477447	0.104891	0.0810886	0.0836045	0.153753
	123.7	0.0857	0.0505	0.1971	0.2132	0.1451	0.1339	0.1603		0.204052	0.230303	0.289876	0.269562	0.154934	0.160418		0.0737955	0.0796475	0.0735786	0.0836885	0.0849502		0.0596579	0.0881732	0.0561724	0.106751	0.0784733		0.0471154	0.106376	0.0816948	0.0824355	0.152879
	123.8	0.0849	0.0502	0.1965	0.2119	0.1452	0.1346	0.1594		0.20313	0.23114	0.288844	0.270609	0.155062	0.160502		0.0742474	0.0788611	0.0730975	0.0835913	0.0854746		0.0608333	0.0874505	0.0552288	0.107919	0.0803544		0.0461872	0.106214	0.0802657	0.0834168	0.150303
	123.9	0.0852	0.053	0.198	0.2129	0.1453	0.1361	0.1628		0.203768	0.232006	0.288067	0.272668	0.156545	0.163153		0.0725315	0.0791379	0.0713929	0.0849749	0.084965		0.0607195	0.0885842	0.055283	0.106874	0.0772532		0.0472649	0.104665	0.0808499	0.0824148	0.14992
	124	0.0859	0.0519	0.1989	0.2133	0.1466	0.1368	0.1617		0.202085	0.232575	0.289847	0.271643	0.157322	0.161728		0.0729631	0.0782998	0.0729721	0.0856481	0.0863485		0.0608262	0.0867508	0.055756	0.107155	0.0772059		0.0486344	0.105134	0.0814404	0.082999	0.148268
	124.1	0.0855	0.0541	0.2007	0.2143	0.1468	0.1368	0.1583		0.201618	0.234458	0.28637	0.270094	0.158288	0.161721		0.0711968	0.0777184	0.0730328	0.0889404	0.0878083		0.0614746	0.0844037	0.0561576	0.108524	0.0775123		0.0485762	0.103872	0.0853726	0.0839599	0.151919
	124.2	0.0851	0.0539	0.2001	0.2152	0.148	0.137	0.1603		0.200694	0.23469	0.287593	0.270793	0.158127	0.160101		0.0722965	0.0783164	0.0754623	0.0864865	0.0875874		0.0595337	0.0844886	0.0573959	0.10809	0.0772755		0.0502283	0.105666	0.0853964	0.0845211	0.151613
	124.3	0.0849	0.0548	0.1986	0.2149	0.1471	0.1343	0.1604		0.200347	0.235199	0.28927	0.270007	0.155646	0.159631		0.0714142	0.0774806	0.0762302	0.0886566	0.0877622		0.0600751	0.0820661	0.0561175	0.108852	0.0788672		0.0495788	0.106357	0.0847929	0.0828951	0.148387
	124.4	0.0848	0.0534	0.1986	0.2148	0.1465	0.1328	0.1575		0.202539	0.234879	0.289752	0.270949	0.158952	0.157822		0.0719337	0.0791068	0.0773204	0.0853941	0.0880503		0.0582342	0.0828744	0.0566775	0.107669	0.0780206		0.0489157	0.104135	0.0846047	0.0843343	0.150242
	124.5	0.0831	0.0548	0.1984	0.2135	0.1457	0.1321	0.1575		0.20104	0.234516	0.290037	0.272237	0.159013	0.15735		0.0714141	0.0789519	0.0761032	0.0850406	0.0877162		0.0584307	0.083815	0.0584394	0.1071	0.0792925		0.0502645	0.105231	0.0829634	0.0849151	0.148208
	124.6	0.0815	0.0527	0.1997	0.2141	0.1467	0.1313	0.1585		0.200577	0.235505	0.288116	0.272444	0.158219	0.157822		0.0729293	0.079098	0.0761142	0.0828836	0.0872144		0.0578409	0.0825664	0.0568999	0.107619	0.0787136		0.0487278	0.106376	0.0826607	0.0878901	0.149899
	124.7	0.0826	0.0535	0.2	0.2132	0.1471	0.1325	0.1566		0.199192	0.236065	0.289834	0.271937	0.155715	0.159239		0.0724228	0.0779785	0.0762159	0.0821442	0.0870928		0.059216	0.0837283	0.0572082	0.107179	0.0793358		0.0478126	0.106781	0.0809604	0.0863058	0.153065
	124.8	0.0814	0.0524	0.2001	0.2135	0.1477	0.134	0.1562		0.198842	0.237848	0.28906	0.271924	0.154162	0.163441		0.0713278	0.0795415	0.0747539	0.0836869	0.0871232		0.0583212	0.0838608	0.0576482	0.106721	0.0814563		0.0475849	0.107165	0.0812465	0.0877719	0.151811
	124.9	0.0816	0.0525	0.2006	0.213	0.1482	0.1334	0.1555		0.200695	0.238402	0.290904	0.270248	0.156923	0.16472		0.0712274	0.0782171	0.075907	0.0811226	0.0874564		0.05798	0.0848261	0.0582461	0.10721	0.0820734		0.0475394	0.104505	0.0791667	0.0881984	0.155328
	125	0.0839	0.0508	0.1994	0.2141	0.1477	0.1332	0.1567		0.199884	0.237995	0.289436	0.267633	0.154292	0.163564		0.0708375	0.0775503	0.0750962	0.0822128	0.088138		0.0589701	0.086693	0.0599018	0.107039	0.0842073		0.0487222	0.104779	0.0812013	0.0892902	0.154855
	125.1	0.0841	0.0518	0.1989	0.2132	0.148	0.1319	0.1597		0.199135	0.23853	0.288478	0.266428	0.154576	0.159695		0.0721086	0.0773241	0.0748333	0.0793712	0.0885017		0.0579199	0.0858493	0.058727	0.107198	0.0836151		0.0470055	0.106363	0.0816667	0.0877853	0.154976
	125.2	0.0832	0.0515	0.1972	0.2136	0.1482	0.1311	0.1603		0.197591	0.238447	0.286525	0.266264	0.153455	0.159714		0.071443	0.0772569	0.0734021	0.0804465	0.0892297		0.0582121	0.0865586	0.0571616	0.105092	0.0813882		0.0473798	0.103501	0.0815534	0.0860645	0.156543
	125.3	0.0827	0.0522	0.1976	0.213	0.1489	0.1319	0.1595		0.197938	0.239808	0.288396	0.265206	0.154863	0.159274		0.072904	0.07735	0.0738949	0.0807692	0.0901011		0.0568513	0.0857741	0.0579568	0.10449	0.0801223		0.0479501	0.101409	0.0804979	0.0878159	0.155411
	125.4	0.084	0.052	0.1974	0.2126	0.1484	0.1314	0.1599		0.198113	0.239882	0.28734	0.265943	0.154782	0.159808		0.0727015	0.0758048	0.0749833	0.0807382	0.0902439		0.0579892	0.0859906	0.0569372	0.105704	0.0786825		0.0480516	0.10236	0.0792903	0.087553	0.157445
	125.5	0.0824	0.0513	0.1973	0.2123	0.1484	0.1307	0.1614		0.19703	0.240143	0.287137	0.267358	0.151954	0.156687		0.0721504	0.0769098	0.0759494	0.0823124	0.0899268		0.0572797	0.089192	0.0585733	0.105641	0.0810728		0.0485252	0.103828	0.0785515	0.0879503	0.155067
	125.6	0.0818	0.052	0.1972	0.2122	0.1476	0.131	0.1578		0.19863	0.239812	0.287636	0.266754	0.152736	0.157048		0.0703457	0.0772955	0.0774988	0.078656	0.0897838		0.0593998	0.0882121	0.0591697	0.106089	0.0834097		0.0482644	0.105763	0.0778677	0.0864474	0.154564
	125.7	0.0821	0.0507	0.197	0.213	0.1475	0.1311	0.1569		0.196922	0.240094	0.286615	0.266097	0.152298	0.154393		0.0714864	0.0791479	0.0757072	0.0775994	0.0899895		0.0593503	0.0893092	0.0579378	0.106303	0.0815951		0.0482873	0.105247	0.0783436	0.0870541	0.154376
	125.8	0.0822	0.0525	0.198	0.2132	0.1469	0.13	0.1587		0.19732	0.241545	0.285389	0.266163	0.152064	0.152313		0.0705739	0.0781494	0.0766028	0.0743991	0.0889431		0.0610798	0.090192	0.0605961	0.107325	0.0831025		0.0471092	0.104569	0.0779765	0.0856429	0.151503
	125.9	0.0817	0.0516	0.1986	0.2138	0.1464	0.1313	0.1597		0.198175	0.240533	0.283276	0.265704	0.151789	0.152329		0.0706886	0.0785195	0.0752922	0.0746554	0.0886914		0.0606882	0.0886906	0.0578242	0.108733	0.0825377		0.0471899	0.10494	0.0780814	0.0855065	0.152501
	126	0.0821	0.0526	0.2007	0.2134	0.1459	0.1324	0.1636		0.196454	0.240667	0.285224	0.266557	0.150735	0.151919		0.0695122	0.0793843	0.0748333	0.0762744	0.088742		0.0605428	0.0891453	0.0582651	0.10853	0.0811808		0.0479241	0.103745	0.0778643	0.087011	0.150568
	126.1	0.0844	0.0508	0.2001	0.2149	0.1463	0.1337	0.1644		0.198165	0.241636	0.285469	0.268676	0.152713	0.153176		0.0705882	0.0805055	0.0749959	0.076509	0.0886957		0.0601833	0.0884122	0.0578431	0.108191	0.0829479		0.0475964	0.103808	0.0788748	0.0866181	0.150668
	126.2	0.0844	0.0511	0.2008	0.2146	0.1463	0.1348	0.1588		0.197248	0.241996	0.286406	0.269578	0.151019	0.152511		0.0702538	0.0822226	0.0744117	0.0804155	0.0877896		0.0597294	0.0876827	0.0564253	0.109976	0.0815385		0.0488677	0.105279	0.079352	0.0868038	0.153379
	126.3	0.0836	0.05	0.2016	0.215	0.1466	0.1342	0.1559		0.197131	0.243075	0.283603	0.271471	0.150817	0.15168		0.0707317	0.0819615	0.0746145	0.0819546	0.0873955		0.0613688	0.0893884	0.0584013	0.109708	0.0825886		0.0476417	0.102941	0.0790557	0.0846481	0.153157
	126.4	0.0836	0.0505	0.2029	0.2145	0.1471	0.1343	0.1585		0.198565	0.242951	0.287836	0.272413	0.150566	0.149332		0.0706886	0.0823814	0.0726248	0.0847131	0.0869565		0.0604671	0.0888598	0.05746	0.109559	0.0845114		0.0485599	0.104989	0.0789401	0.0850638	0.153407
	126.5	0.0849	0.0505	0.2015	0.2148	0.146	0.1345	0.1563		0.197421	0.243153	0.287021	0.271025	0.150812	0.150328		0.071646	0.0811604	0.0732436	0.0833971	0.0874478		0.0614711	0.0891402	0.0569291	0.108481	0.0835621		0.049371	0.104876	0.0795234	0.0848986	0.155754
	126.6	0.0844	0.0509	0.2015	0.2141	0.1456	0.134	0.1552		0.198278	0.243739	0.285917	0.271579	0.152447	0.150555		0.0720227	0.0815161	0.0723673	0.081422	0.0882507		0.060025	0.0902157	0.0550309	0.106336	0.0844985		0.0481814	0.104084	0.081312	0.0865747	0.154223
	126.7	0.0844	0.0513	0.2009	0.2147	0.1441	0.1352	0.1568		0.197595	0.243548	0.283442	0.271982	0.150799	0.151618		0.0718333	0.080354	0.0723312	0.0838759	0.0889469		0.0612117	0.0883978	0.0559168	0.106766	0.0852619		0.0488152	0.104326	0.0802537	0.0868692	0.155447
	126.8	0.0859	0.0509	0.2021	0.2143	0.1436	0.1333	0.1596		0.196961	0.244356	0.286648	0.270717	0.151057	0.151371		0.072411	0.0788468	0.072189	0.0832049	0.0882046		0.0610926	0.0881347	0.0558623	0.107446	0.0841523		0.0487052	0.103184	0.0810587	0.086116	0.151281
	126.9	0.0864	0.0527	0.2019	0.2133	0.1436	0.1344	0.1567		0.198563	0.24383	0.288363	0.273279	0.151843	0.151666		0.0710967	0.0794863	0.0719735	0.0852953	0.0883018		0.0608714	0.0879727	0.0550668	0.107823	0.0856616		0.0489544	0.104844	0.0816607	0.0883908	0.151281
	127	0.0855	0.0516	0.2017	0.2131	0.1447	0.1343	0.1524		0.197126	0.242925	0.288889	0.273398	0.15	0.154231		0.0722648	0.0790205	0.0733763	0.0831409	0.0886957		0.0605428	0.0862477	0.0568071	0.108035	0.0845329		0.0483412	0.104555	0.0838603	0.0882797	0.153846
	127.1	0.085	0.0534	0.2016	0.2132	0.1458	0.1329	0.1548		0.196952	0.242955	0.28714	0.271789	0.151045	0.154197		0.0704766	0.0799583	0.0721735	0.0810292	0.0885834		0.0595585	0.0874144	0.0573019	0.10747	0.0830534		0.0473246	0.103175	0.0811331	0.0889501	0.152632
	127.2	0.0852	0.052	0.2024	0.2142	0.146	0.133	0.1556		0.198102	0.242642	0.287749	0.271178	0.151873	0.154092		0.071112	0.078554	0.0735465	0.0828221	0.0888078		0.060266	0.0870249	0.0585733	0.108655	0.0849574		0.0479714	0.104683	0.0823659	0.0869021	0.152139
	127.3	0.0854	0.0521	0.2015	0.2144	0.1468	0.1324	0.1582		0.197929	0.242955	0.286324	0.270434	0.150371	0.152573		0.0714142	0.0792768	0.0740863	0.0815779	0.090026		0.0593607	0.0863874	0.0555374	0.109657	0.0847095		0.0469383	0.104505	0.0809762	0.0885155	0.151853
	127.4	0.0857	0.0507	0.2021	0.2151	0.1464	0.1336	0.1589		0.200808	0.241696	0.286445	0.271759	0.150472	0.153446		0.073215	0.0791167	0.0744294	0.0828561	0.0907513		0.0600707	0.0879811	0.0565729	0.108596	0.0850673		0.0461102	0.10536	0.0829187	0.0862026	0.151071
	127.5	0.0863	0.0491	0.2019	0.2145	0.1464	0.1336	0.1564		0.20075	0.240901	0.287797	0.273397	0.149359	0.153167		0.0727638	0.0783258	0.0753345	0.0805036	0.0903091		0.0598877	0.0873203	0.0549558	0.10877	0.0863177		0.0463796	0.103459	0.0805962	0.0858003	0.155767
	127.6	0.087	0.0495	0.2024	0.2145	0.1458	0.1335	0.1551		0.2	0.241888	0.289263	0.273188	0.150437	0.155157		0.0725045	0.0796046	0.0735051	0.0791284	0.0902138		0.0610417	0.0872063	0.0571054	0.108655	0.0856969		0.0440967	0.104281	0.0814018	0.0832292	0.153543
	127.7	0.0871	0.0501	0.2015	0.2137	0.1463	0.1346	0.1579		0.202183	0.241119	0.287918	0.272906	0.150353	0.155274		0.0724754	0.0788562	0.0743065	0.080061	0.0908144		0.0606503	0.0890857	0.0550278	0.108278	0.0881098		0.044808	0.105634	0.0811331	0.0841051	0.15167
	127.8	0.0866	0.0517	0.2015	0.2144	0.1471	0.1343	0.1591		0.200401	0.241162	0.280657	0.272208	0.149359	0.155988		0.0735442	0.0794668	0.0732673	0.0788872	0.0907671		0.0600375	0.0880208	0.0580328	0.109069	0.088855		0.0458215	0.106246	0.0806142	0.0839389	0.153574
	127.9	0.0864	0.052	0.2022	0.214	0.1468	0.1345	0.1535		0.198852	0.242057	0.279155	0.269199	0.150778	0.159153		0.0752623	0.0783975	0.0731264	0.0810194	0.0912402		0.060808	0.0896029	0.0574335	0.108104	0.0891662		0.0449465	0.106805	0.0794521	0.0833125	0.153816
	128	0.0873	0.0525	0.2033	0.2151	0.1465	0.1336	0.15		0.199656	0.241708	0.278231	0.267264	0.151403	0.159633		0.0757606	0.0789791	0.0741473	0.0821293	0.0919819		0.0597294	0.0912896	0.0569185	0.108707	0.0916031		0.0457454	0.106402	0.0784206	0.0831259	0.155275
	128.1	0.0878	0.0505	0.2026	0.2151	0.1461	0.1339	0.1491		0.198454	0.241884	0.279966	0.263988	0.152451	0.158701		0.0774662	0.0795376	0.0726735	0.0825373	0.0911617		0.0607321	0.0912189	0.0573207	0.108306	0.0884956		0.0461757	0.107556	0.0807692	0.0820729	0.155556
	128.2	0.0876	0.0514	0.2021	0.2163	0.1465	0.1336	0.1489		0.200057	0.240466	0.277981	0.262807	0.152582	0.158123		0.0758523	0.0784618	0.0730383	0.0846359	0.0901355		0.0596426	0.091695	0.055773	0.108951	0.0874083		0.046281	0.106455	0.0804282	0.0839524	0.158127
	128.3	0.0882	0.0504	0.2017	0.2165	0.1465	0.133	0.1496		0.201433	0.239822	0.278628	0.263636	0.149164	0.16041		0.0764884	0.0808203	0.0732552	0.0836197	0.0901213		0.0603484	0.0926893	0.0572358	0.109026	0.089939		0.0479452	0.108449	0.0805479	0.0842418	0.161381
	128.4	0.089	0.0503	0.2026	0.2172	0.1474	0.1335	0.151		0.199657	0.240441	0.277573	0.264452	0.15057	0.160747		0.0739472	0.081305	0.0726883	0.0837476	0.0909406		0.0600787	0.0907664	0.055935	0.108781	0.089139		0.0480019	0.106781	0.0787315	0.0838294	0.161924
	128.5	0.0889	0.0509	0.2023	0.216	0.1482	0.1325	0.1502		0.201144	0.239951	0.277872	0.266079	0.149108	0.160164		0.0744167	0.0810345	0.0742932	0.0819985	0.0913662		0.0591041	0.0908853	0.0572917	0.109804	0.0904964		0.0476981	0.10815	0.0796605	0.0828771	0.164588
	128.6	0.088	0.0496	0.201	0.2159	0.1485	0.1328	0.1481		0.201548	0.240193	0.275268	0.268696	0.149933	0.162477		0.0739253	0.0789247	0.075078	0.0813909	0.0916652		0.0607506	0.091933	0.0567145	0.107616	0.0877563		0.0465337	0.108158	0.0771546	0.0852018	0.158043
	128.7	0.0861	0.0517	0.1995	0.2151	0.1484	0.1324	0.1506		0.20063	0.240342	0.277163	0.26918	0.152116	0.161445		0.0762287	0.0776916	0.0771635	0.0821865	0.0906727		0.0602785	0.0903851	0.0588618	0.108881	0.0847407		0.0452392	0.108702	0.0778936	0.0832919	0.158444
	128.8	0.0863	0.0507	0.2	0.2153	0.1475	0.1311	0.1552		0.202292	0.238896	0.278759	0.268644	0.151616	0.162754		0.0759494	0.0786981	0.0751112	0.078897	0.0889853		0.0617464	0.0899817	0.0575049	0.108085	0.084991		0.0467202	0.109303	0.0776406	0.0842053	0.157726
	128.9	0.0862	0.0524	0.2017	0.2144	0.1476	0.132	0.1557		0.200631	0.239219	0.278745	0.268165	0.151405	0.162033		0.0774025	0.0775699	0.0743543	0.0783711	0.0892857		0.0611608	0.0899346	0.0591678	0.109787	0.0845411		0.0470338	0.107967	0.0777414	0.0838114	0.159327
	129	0.0859	0.0516	0.2033	0.2153	0.1472	0.1321	0.1546		0.199484	0.239466	0.278824	0.266754	0.153213	0.161305		0.0768457	0.0778197	0.0753909	0.078137	0.0896635		0.0608768	0.0891503	0.0580415	0.109713	0.0875868		0.0467643	0.109467	0.0763567	0.0860349	0.157937
	129.1	0.0863	0.0535	0.2039	0.2146	0.1476	0.1322	0.157		0.201666	0.238913	0.275305	0.267048	0.154255	0.160906		0.077666	0.077902	0.0741654	0.0768043	0.0900416		0.062435	0.0893695	0.0568182	0.109147	0.0860606		0.0469783	0.108917	0.0773224	0.085149	0.157937
	129.2	0.0871	0.0528	0.2024	0.2148	0.1478	0.1315	0.1577		0.200691	0.239511	0.273495	0.268269	0.155927	0.15989		0.0753012	0.0773072	0.0751682	0.0777821	0.0905307		0.0615769	0.0889698	0.0578486	0.108692	0.0866808		0.0458932	0.111043	0.077513	0.086008	0.153722
	129.3	0.0873	0.052	0.2029	0.2139	0.147	0.1307	0.1585		0.200692	0.239265	0.273315	0.268229	0.154128	0.160576		0.0768768	0.0795181	0.0754346	0.0789372	0.090279		0.0621492	0.0883042	0.0566406	0.106336	0.0856885		0.0464185	0.111043	0.0783133	0.0837303	0.152358
	129.4	0.0871	0.0542	0.2039	0.2156	0.147	0.1318	0.1595		0.202773	0.238907	0.277166	0.270279	0.154434	0.159278		0.0764753	0.0790834	0.0739529	0.0807692	0.0898857		0.061772	0.0891554	0.0594189	0.105746	0.0844311		0.0474959	0.111659	0.0770077	0.0857573	0.152209
	129.5	0.0873	0.0536	0.206	0.216	0.1469	0.1318	0.157		0.200865	0.239144	0.274416	0.270222	0.154837	0.16033		0.0772782	0.0796826	0.0750451	0.0832055	0.0917606		0.0615001	0.0889875	0.0589961	0.106166	0.0836582		0.0465335	0.110052	0.0789837	0.0854637	0.152951
	129.6	0.088	0.0539	0.2074	0.2167	0.1472	0.1329	0.1538		0.19925	0.238284	0.276698	0.267693	0.151886	0.159169		0.0774945	0.0791789	0.073527	0.079646	0.0917463		0.0619671	0.0883891	0.0593607	0.109748	0.0828083		0.0456149	0.108489	0.0781121	0.0873811	0.151079
	129.7	0.0882	0.0523	0.21	0.2164	0.147	0.1348	0.1543		0.199711	0.238189	0.279977	0.266492	0.150762	0.158364		0.0793428	0.078553	0.0731667	0.0800616	0.0904357		0.0608389	0.0906234	0.0603195	0.110636	0.0863787		0.0443766	0.10938	0.0781464	0.0874344	0.151321
	129.8	0.0876	0.0525	0.2094	0.2169	0.1467	0.1331	0.1518		0.198097	0.238702	0.280181	0.266108	0.152029	0.159487		0.078341	0.0792284	0.0733355	0.0806452	0.0901213		0.0629676	0.0890285	0.0593027	0.111871	0.0873376		0.0436517	0.10857	0.0760602	0.0884405	0.1524
	129.9	0.0873	0.0521	0.2091	0.2167	0.147	0.1324	0.151		0.200231	0.237647	0.281762	0.264817	0.150786	0.157545		0.0790371	0.0776899	0.0728171	0.078897	0.0900916		0.0631098	0.0892203	0.0590346	0.111073	0.0884128		0.0435699	0.109756	0.0782704	0.0859492	0.154432
	130	0.0874	0.0502	0.2075	0.2177	0.1476	0.1318	0.1549		0.200982	0.237806	0.282383	0.266404	0.15325	0.158567		0.0785571	0.0776499	0.0746121	0.0815549	0.0901072		0.0633174	0.0905048	0.058075	0.11204	0.0849398		0.0438864	0.108437	0.0778936	0.0853293	0.15534
	130.1	0.0887	0.0525	0.2077	0.2181	0.1483	0.1326	0.157		0.198908	0.239896	0.287126	0.266447	0.154705	0.157454		0.0799119	0.0753683	0.0749917	0.081936	0.0895859		0.0632387	0.0894118	0.0588235	0.112	0.0873757		0.0436722	0.108974	0.0791644	0.082793	0.15481
	130.2	0.0883	0.0513	0.207	0.2189	0.148	0.1353	0.1621		0.199254	0.240134	0.287879	0.26554	0.154915	0.159656		0.0793524	0.075278	0.0751034	0.0809469	0.089648		0.0615927	0.0904575	0.0555919	0.112903	0.0864346		0.0450153	0.108735	0.0790198	0.0842473	0.153349
	130.3	0.0873	0.0523	0.2063	0.2175	0.1475	0.1342	0.1627		0.199311	0.240199	0.287058	0.266186	0.15481	0.161905		0.0802876	0.0756849	0.0768848	0.0835559	0.0912086		0.0626426	0.0900052	0.0559714	0.113567	0.0859796		0.0441976	0.10661	0.079317	0.0830838	0.151564
	130.4	0.0874	0.051	0.2055	0.2178	0.1474	0.1347	0.1618		0.199597	0.240104	0.287698	0.264865	0.153299	0.164725		0.0796478	0.0752614	0.0758552	0.0814532	0.0912719		0.061685	0.0897906	0.0563334	0.113528	0.0851509		0.0447549	0.107993	0.0782967	0.0836445	0.151479
	130.5	0.0882	0.0524	0.2062	0.2168	0.1475	0.1362	0.1617		0.20207	0.239166	0.288093	0.263873	0.154187	0.166399		0.0801359	0.0753777	0.0754623	0.0799235	0.0917765		0.060857	0.0904575	0.056567	0.115065	0.0854752		0.0458087	0.10711	0.0803645	0.0821063	0.151382
	130.6	0.0902	0.0524	0.2067	0.2167	0.148	0.1355	0.1554		0.19914	0.239841	0.289252	0.263857	0.156856	0.165015		0.0790735	0.0747087	0.073578	0.0821551	0.0921075		0.0612203	0.0897469	0.0577172	0.115365	0.0861401		0.0456041	0.10857	0.0787946	0.0827914	0.1516
	130.7	0.0906	0.0518	0.2066	0.2158	0.1484	0.136	0.1526		0.198105	0.240299	0.291619	0.264204	0.156889	0.163411		0.0793207	0.0759104	0.0728718	0.0802752	0.0917606		0.0610008	0.0911227	0.0549415	0.117018	0.0853477		0.0448884	0.10723	0.0803992	0.0826467	0.151661
	130.8	0.0901	0.0518	0.2071	0.2147	0.1483	0.137	0.1524		0.200058	0.239901	0.294501	0.264154	0.157733	0.162876		0.0787056	0.0746498	0.0744117	0.080916	0.0917431		0.0620604	0.0905296	0.0556641	0.116184	0.0862172		0.0460743	0.107436	0.0799778	0.0831876	0.153785
	130.9	0.0902	0.0499	0.2058	0.2149	0.1477	0.1373	0.1517		0.200808	0.241045	0.290268	0.264686	0.15458	0.164399		0.0798	0.0762263	0.0727995	0.0824113	0.0916782		0.0621247	0.0914062	0.0554107	0.115515	0.0842546		0.0458608	0.109827	0.0811263	0.0821918	0.152441
	131	0.0902	0.051	0.2057	0.2148	0.1469	0.138	0.1541		0.200462	0.24113	0.294554	0.264453	0.152537	0.163049		0.0796884	0.0755943	0.0737243	0.0814307	0.091176		0.0617489	0.0922876	0.055773	0.114601	0.0864381		0.0469153	0.108841	0.0804342	0.082423	0.154122
	131.1	0.0887	0.0495	0.2046	0.2149	0.1476	0.1365	0.1539		0.202192	0.240219	0.297554	0.263593	0.153585	0.163636		0.0816204	0.0765158	0.0747633	0.0830476	0.091962		0.0627199	0.0919811	0.0564253	0.114354	0.0873584		0.0493074	0.109447	0.0823887	0.0821748	0.153785
	131.2	0.0884	0.0512	0.2047	0.2145	0.1478	0.1352	0.1533		0.201906	0.240413	0.293966	0.26402	0.15134	0.161246		0.0803197	0.0760554	0.0747881	0.0835569	0.0919938		0.0616055	0.0931937	0.0565914	0.114446	0.0887097		0.0484478	0.107852	0.0829442	0.0831885	0.153785
	131.3	0.088	0.0501	0.2034	0.2151	0.1479	0.1352	0.1554		0.201673	0.240189	0.290469	0.264949	0.151689	0.162243		0.0802395	0.0772518	0.0765781	0.0826923	0.0919003		0.0615417	0.0921466	0.0598235	0.11354	0.088562		0.0486767	0.108596	0.0856595	0.0832919	0.15207
	131.4	0.0884	0.0513	0.2027	0.2156	0.1489	0.135	0.1509		0.202433	0.239737	0.287504	0.265158	0.148585	0.161068		0.078	0.0760962	0.0760437	0.0845179	0.0925316		0.0602859	0.0936762	0.0580561	0.114948	0.0871132		0.0497512	0.109585	0.0852692	0.0835814	0.154614
	131.5	0.0893	0.051	0.2027	0.2151	0.1485	0.135	0.1503		0.201333	0.23999	0.287255	0.266479	0.147651	0.16256		0.0784785	0.0779597	0.0766049	0.0809981	0.0915078		0.0596273	0.0912896	0.0572269	0.115404	0.0882618		0.0491842	0.109074	0.0872061	0.0814212	0.151116
	131.6	0.0893	0.051	0.2053	0.2162	0.1489	0.1351	0.1528		0.199189	0.240258	0.286565	0.270427	0.146471	0.162615		0.0768463	0.077962	0.0754717	0.0801073	0.0902321		0.0608948	0.0902452	0.0575916	0.116291	0.0878924		0.0489297	0.110024	0.0857769	0.0823268	0.149881
	131.7	0.0897	0.0496	0.2081	0.2157	0.1493	0.1342	0.1551		0.200985	0.240244	0.286689	0.271147	0.148383	0.163135		0.0779661	0.0793841	0.0765163	0.0836869	0.0902946		0.0588845	0.090719	0.0573019	0.114845	0.088969		0.050434	0.108729	0.0868726	0.082553	0.146836
	131.8	0.09	0.051	0.2095	0.2149	0.149	0.1351	0.1574		0.200926	0.240368	0.287019	0.270476	0.150817	0.16041		0.0767544	0.0776749	0.075615	0.0838809	0.0899792		0.0583368	0.0897436	0.059555	0.114185	0.0872968		0.0498706	0.108582	0.0859855	0.0845697	0.148979
	131.9	0.0905	0.0489	0.2119	0.2145	0.149	0.1364	0.1564		0.199362	0.240826	0.285674	0.270768	0.150469	0.161202		0.0785173	0.0783339	0.0753221	0.0825617	0.0900121		0.0591887	0.0909566	0.056696	0.11521	0.0884211		0.0498237	0.108241	0.0882106	0.0826098	0.151358
	132	0.0911	0.0501	0.212	0.2142	0.1488	0.1373	0.1525		0.197567	0.241375	0.287461	0.269439	0.151311	0.162317		0.0786898	0.0779487	0.0755622	0.0827533	0.088647		0.0580219	0.0890339	0.056567	0.115086	0.0894626		0.0521249	0.106748	0.0856585	0.0836228	0.149881
	132.1	0.0904	0.0483	0.2128	0.2148	0.1488	0.1387	0.1533		0.19704	0.241285	0.28438	0.268934	0.148993	0.165482		0.0806161	0.0796581	0.0755747	0.0797214	0.0867611		0.0589812	0.0892717	0.0579805	0.116028	0.090991		0.0509749	0.107894	0.0865465	0.0841609	0.149466
	132.2	0.09	0.0498	0.2117	0.2144	0.1499	0.1372	0.1545		0.196237	0.240985	0.283895	0.270395	0.150033	0.164838		0.0790419	0.0786728	0.0752066	0.0788253	0.0880318		0.0579381	0.089127	0.0585366	0.114503	0.0924873		0.0495887	0.106493	0.0847832	0.0863095	0.14923
	132.3	0.0908	0.0479	0.2113	0.2152	0.1508	0.1358	0.1548		0.197745	0.240616	0.284864	0.270003	0.149214	0.164471		0.0803036	0.0791318	0.0746145	0.0798919	0.0900761		0.0577082	0.0887728	0.0607143	0.113376	0.0904208		0.0497302	0.106331	0.0853759	0.0844059	0.15002
	132.4	0.0904	0.0474	0.2104	0.2136	0.1515	0.1359	0.1567		0.197859	0.241817	0.28515	0.269421	0.150351	0.163707		0.0796884	0.0796369	0.075431	0.0788462	0.0897945		0.0581563	0.0889236	0.0579663	0.113414	0.093051		0.048866	0.108478	0.0838816	0.0852062	0.148793
	132.5	0.0905	0.0462	0.2091	0.2133	0.1506	0.1351	0.1557		0.195313	0.242832	0.285554	0.270319	0.148802	0.165448		0.0809191	0.0804046	0.0749752	0.0811226	0.0887737		0.0571252	0.0874416	0.0567193	0.112781	0.0922113		0.0498479	0.10736	0.0846575	0.0820841	0.151527
	132.6	0.0916	0.0478	0.2091	0.214	0.1496	0.1351	0.1556		0.197269	0.24267	0.284069	0.271069	0.149701	0.164873		0.0796319	0.0790195	0.0769613	0.0794931	0.0893227		0.0582524	0.0884565	0.0564152	0.113928	0.0920227		0.0501171	0.109085	0.0843836	0.0832106	0.151056
	132.7	0.0935	0.0466	0.208	0.2137	0.1494	0.1364	0.1575		0.197031	0.242734	0.284034	0.270049	0.153434	0.164534		0.0809838	0.0789564	0.0759954	0.0787645	0.0883215		0.057438	0.0867307	0.0562379	0.112988	0.0925649		0.0487805	0.10946	0.0858794	0.0829244	0.15461
	132.8	0.0936	0.0497	0.209	0.2137	0.1493	0.1371	0.1574		0.195506	0.243146	0.284119	0.269626	0.153459	0.165257		0.0809191	0.0771996	0.0773289	0.0803399	0.0876164		0.0569123	0.0878607	0.0569395	0.112161	0.0914525		0.049238	0.109564	0.0867643	0.0841924	0.153082
	132.9	0.0935	0.0494	0.2083	0.2126	0.1499	0.1371	0.1605		0.19685	0.242699	0.282524	0.268742	0.156671	0.169344		0.0810811	0.0767521	0.0763271	0.0777521	0.0887431		0.0580819	0.0885647	0.0555375	0.111542	0.0934246		0.049672	0.111313	0.0875589	0.0823703	0.153328
	133	0.094	0.0511	0.2084	0.2144	0.1498	0.137	0.1621		0.199009	0.243119	0.286558	0.267404	0.15605	0.169585		0.0801122	0.0771204	0.0776715	0.0784314	0.0889465		0.0578632	0.0879521	0.0573103	0.109612	0.0912604		0.0484211	0.1098	0.0884711	0.082535	0.151719
	133.1	0.0946	0.0498	0.2076	0.2155	0.1496	0.1361	0.1581		0.199183	0.243833	0.286195	0.268905	0.157559	0.171119		0.0807615	0.0763711	0.0753877	0.077041	0.0908306		0.0574736	0.0890857	0.0582493	0.109988	0.0921209		0.0482743	0.110909	0.0869565	0.0817533	0.150337
	133.2	0.0947	0.0506	0.2067	0.2164	0.1495	0.1363	0.1577		0.200117	0.243739	0.28735	0.273322	0.15626	0.170369		0.0815141	0.0760962	0.0747032	0.0788462	0.0916638		0.0584711	0.0883963	0.058094	0.110175	0.0919881		0.0500815	0.109734	0.0879757	0.0826344	0.149921
	133.3	0.0946	0.0501	0.2051	0.2157	0.1483	0.1364	0.1559		0.19866	0.244913	0.288145	0.274975	0.155052	0.171814		0.0799201	0.0754395	0.0739095	0.0784917	0.0913969		0.0582765	0.0886635	0.0580561	0.112348	0.0899941		0.0500699	0.108992	0.0865252	0.0815673	0.148793
	133.4	0.0946	0.0514	0.2043	0.215	0.1482	0.1353	0.1536		0.197911	0.245686	0.287706	0.274542	0.154387	0.168828		0.0804712	0.0779597	0.0752103	0.0779622	0.0912238		0.0592608	0.0891372	0.0561358	0.114242	0.0900207		0.0491612	0.1098	0.0870044	0.081381	0.150891
	133.5	0.0947	0.0502	0.207	0.2162	0.1475	0.1352	0.1557		0.198959	0.245438	0.286072	0.2746	0.154934	0.169661		0.0794094	0.0785922	0.0761732	0.0796154	0.0925766		0.0592853	0.0886866	0.0556465	0.114729	0.0891588		0.0505945	0.108124	0.0833792	0.0799705	0.151564
	133.6	0.0953	0.0516	0.2074	0.2159	0.1476	0.136	0.1541		0.197917	0.245222	0.283319	0.274718	0.157523	0.169104		0.0816896	0.0805266	0.0750577	0.0792308	0.0916955		0.0590657	0.0894394	0.0580328	0.11508	0.0889944		0.0489739	0.108558	0.0835624	0.0790766	0.154992
	133.7	0.0963	0.0497	0.207	0.2171	0.148	0.1353	0.1529		0.197805	0.244087	0.286357	0.274362	0.156969	0.171514		0.0817874	0.079338	0.0742084	0.0818287	0.0911607		0.059585	0.0886506	0.0566656	0.11419	0.0867756		0.048809	0.109635	0.0814529	0.0783206	0.154743
	133.8	0.0959	0.0502	0.2059	0.2158	0.1479	0.1349	0.1569		0.2	0.242712	0.28668	0.271569	0.158983	0.171567		0.0840823	0.080846	0.0729819	0.0819165	0.0914276		0.0582923	0.0884354	0.0582651	0.115165	0.0876411		0.0495073	0.108893	0.0821468	0.0797546	0.1556
	133.9	0.0956	0.0499	0.2063	0.2162	0.1478	0.1356	0.1582		0.200058	0.24307	0.284872	0.269507	0.15845	0.172454		0.0833333	0.0805461	0.0741776	0.083943	0.0904375		0.0585216	0.0885744	0.0572831	0.114718	0.0908547		0.0488492	0.108361	0.0816549	0.0814068	0.152988
	134	0.0968	0.0517	0.2067	0.2158	0.1473	0.1358	0.1583		0.202088	0.243403	0.286156	0.268416	0.161049	0.168777		0.0843494	0.0805873	0.0733915	0.0815071	0.0910192		0.0575466	0.0883891	0.0571149	0.11343	0.09061		0.0488378	0.108165	0.0837159	0.0808678	0.152922
	134.1	0.0969	0.0516	0.205	0.2164	0.1475	0.1373	0.1617		0.199825	0.243523	0.283982	0.268949	0.159499	0.168769		0.0824845	0.0791318	0.0752176	0.0843558	0.0924965		0.0580275	0.0886571	0.0608526	0.114218	0.0912888		0.0501994	0.107164	0.0831085	0.0816327	0.152556
	134.2	0.0952	0.053	0.2047	0.2168	0.1469	0.1382	0.1629		0.199014	0.243743	0.281742	0.269099	0.157629	0.167163		0.0822709	0.0786997	0.0746636	0.083621	0.0922598		0.0593897	0.0855503	0.059377	0.113487	0.0882615		0.0507161	0.107905	0.0833786	0.0811209	0.155547
	134.3	0.0939	0.0522	0.205	0.2172	0.1464	0.1384	0.1608		0.200116	0.24325	0.281972	0.26784	0.157401	0.168966		0.0813768	0.0797809	0.0743666	0.0814532	0.0912384		0.0592092	0.0847854	0.0601942	0.114483	0.0875891		0.0517443	0.10596	0.0841962	0.0823703	0.160519
	134.4	0.093	0.0526	0.207	0.217	0.1453	0.1386	0.1616		0.198785	0.244321	0.281365	0.267504	0.154869	0.16927		0.080995	0.080789	0.0738608	0.0812261	0.0917083		0.0601026	0.0876007	0.0618724	0.115086	0.0889152		0.0515947	0.105691	0.0840841	0.0818383	0.156641
	134.5	0.0932	0.0521	0.2071	0.2159	0.1454	0.1381	0.1605		0.200288	0.243884	0.280722	0.267396	0.157807	0.170832		0.0805329	0.0814013	0.074281	0.0795107	0.0917874		0.0593917	0.0869339	0.0593578	0.112833	0.0862478		0.0518293	0.108027	0.0843801	0.0825756	0.157303
	134.6	0.0934	0.0534	0.2064	0.2165	0.1452	0.136	0.1591		0.197524	0.243026	0.277935	0.267843	0.155459	0.171285		0.0799682	0.079643	0.0761999	0.0809469	0.0909719		0.061191	0.0885878	0.058633	0.113093	0.0863095		0.0518901	0.106896	0.0829455	0.0821683	0.155617
	134.7	0.0935	0.0535	0.206	0.2152	0.1454	0.1356	0.1608		0.196948	0.24304	0.280068	0.268564	0.152922	0.171435		0.0808121	0.0801579	0.0751073	0.0800305	0.0900621		0.0588718	0.0878748	0.0580603	0.112324	0.0863352		0.0514205	0.106197	0.0853859	0.0826568	0.155336
	134.8	0.093	0.0546	0.2053	0.2153	0.1456	0.1359	0.1664		0.198326	0.242424	0.278952	0.270253	0.153949	0.172358		0.0797851	0.0793405	0.0764667	0.0826982	0.0900932		0.0589922	0.0857588	0.0565302	0.112938	0.0883929		0.0540033	0.106767	0.0844955	0.0814815	0.153025
	134.9	0.0937	0.0548	0.2067	0.2146	0.1451	0.1345	0.165		0.197917	0.24288	0.279482	0.272413	0.152311	0.171996		0.0806131	0.0794441	0.0752883	0.081718	0.08981		0.0579799	0.0869904	0.0573744	0.113281	0.0913661		0.0541364	0.106165	0.0850136	0.0817533	0.150512
	135	0.0947	0.054	0.2063	0.2141	0.1453	0.134	0.1638		0.198672	0.24331	0.279312	0.272084	0.153436	0.172783		0.0792987	0.0773046	0.0765298	0.0837139	0.0899983		0.0576529	0.085818	0.0565302	0.112605	0.0897549		0.0532989	0.108466	0.0826782	0.0825959	0.15315
	135.1	0.0938	0.0542	0.2065	0.2141	0.1453	0.1337	0.1662		0.197923	0.242484	0.284104	0.271236	0.152815	0.171403		0.0792513	0.0765018	0.0758951	0.0823485	0.0907206		0.0574006	0.0848029	0.0563518	0.114545	0.0905071		0.0527183	0.10784	0.0834012	0.0822288	0.151874
	135.2	0.0937	0.0525	0.2077	0.2151	0.1459	0.1337	0.1634		0.197638	0.2432	0.283544	0.272608	0.154311	0.172194		0.078041	0.0769099	0.0768977	0.0827928	0.0908463		0.0572425	0.0853278	0.0592448	0.114512	0.0903721		0.0518466	0.106402	0.0831063	0.0814924	0.154088
	135.3	0.0936	0.0544	0.2083	0.2152	0.146	0.1348	0.1627		0.195977	0.243449	0.283231	0.272712	0.154493	0.170682		0.0790994	0.0768702	0.07771	0.0839054	0.0907366		0.0574123	0.084419	0.0578674	0.114041	0.090181		0.0522706	0.107669	0.0836304	0.0813008	0.152242
	135.4	0.0931	0.0538	0.2097	0.2148	0.1468	0.1359	0.1629		0.194604	0.243749	0.281872	0.273535	0.155307	0.171871		0.0786113	0.0771483	0.0769231	0.0832067	0.0914729		0.0568788	0.085856	0.057273	0.113648	0.0903418		0.0514636	0.106447	0.0851181	0.0814011	0.151218
	135.5	0.0914	0.0549	0.2077	0.2142	0.1474	0.1343	0.1601		0.196961	0.24436	0.282772	0.273431	0.159672	0.170882		0.0796089	0.0756404	0.0772277	0.0835866	0.0913313		0.0575303	0.0861979	0.0571429	0.111577	0.0891473		0.0522107	0.106274	0.084107	0.0812608	0.150255
	135.6	0.0903	0.0548	0.207	0.2138	0.1487	0.1343	0.1604		0.196726	0.243074	0.280011	0.272907	0.15885	0.171715		0.07858	0.0782668	0.0755402	0.0807736	0.092223		0.0566077	0.0849571	0.0583468	0.111465	0.0899077		0.0525452	0.108011	0.0839008	0.0824945	0.151099
	135.7	0.0911	0.056	0.2076	0.2145	0.1495	0.1357	0.1626		0.198847	0.243346	0.280478	0.272593	0.161489	0.170626		0.0780721	0.0778843	0.0762376	0.0823485	0.0924587		0.0575776	0.086301	0.0619125	0.1118	0.0897398		0.0515343	0.107379	0.0840588	0.0816426	0.152013
	135.8	0.0902	0.0545	0.2088	0.2131	0.1506	0.1354	0.1629		0.20098	0.244483	0.279711	0.273821	0.162466	0.173444		0.0777955	0.0796915	0.0752635	0.0791175	0.0910813		0.0571781	0.0851948	0.061284	0.112299	0.0885697		0.0529287	0.107207	0.0856987	0.0817871	0.149277
	135.9	0.089	0.0558	0.2084	0.2139	0.1504	0.1352	0.1641		0.201909	0.244453	0.281635	0.271662	0.16394	0.176009		0.0798964	0.0807804	0.0751027	0.0784762	0.0897061		0.0590049	0.0855879	0.0625	0.114176	0.0905559		0.0515173	0.107079	0.0847458	0.0798237	0.150943
	136	0.0885	0.0551	0.2068	0.2136	0.1501	0.1341	0.1667		0.203473	0.244933	0.280539	0.269555	0.166951	0.17537		0.0793145	0.0808081	0.0776331	0.0795584	0.08977		0.056569	0.0877922	0.0622758	0.114334	0.0900389		0.0518779	0.10784	0.0839008	0.0813268	0.152816
	136.1	0.0892	0.0548	0.2062	0.2148	0.1493	0.1331	0.1639		0.203071	0.24489	0.282908	0.269975	0.165869	0.173121		0.0797534	0.0814193	0.0765936	0.0804422	0.0899571		0.0566462	0.0864516	0.0609319	0.11479	0.0883055		0.0502219	0.108911	0.0828354	0.080256	0.153514
	136.2	0.0889	0.0539	0.2049	0.2143	0.1486	0.1338	0.1659		0.203424	0.244208	0.280112	0.268838	0.167351	0.17035		0.0790207	0.0803633	0.0763547	0.083682	0.0892212		0.0560767	0.0872708	0.0616037	0.115107	0.0882353		0.0500234	0.107646	0.0831983	0.0807882	0.155084
	136.3	0.0885	0.0545	0.2051	0.2153	0.1492	0.1328	0.1685		0.204526	0.244296	0.278757	0.269654	0.166039	0.171198		0.0807318	0.0806369	0.07484	0.0827639	0.088205		0.0578141	0.0886305	0.0598235	0.11303	0.0856974		0.0498951	0.106982	0.0831309	0.0800589	0.154631
	136.4	0.0902	0.0549	0.2037	0.214	0.1493	0.1344	0.1698		0.202447	0.243676	0.280934	0.270567	0.163811	0.169663		0.079857	0.0783812	0.0749014	0.0836804	0.0880179		0.0582227	0.0881443	0.0617244	0.112565	0.0875999		0.0483946	0.108488	0.0842333	0.0808427	0.157812
	136.5	0.0914	0.0539	0.2032	0.2146	0.1493	0.1361	0.1689		0.202221	0.242717	0.28346	0.269678	0.164108	0.170934		0.0807478	0.0783379	0.0745117	0.0827352	0.0877042		0.0577315	0.0891802	0.0594383	0.113011	0.0882963		0.0497212	0.107356	0.0839633	0.0791789	0.158522
	136.6	0.0914	0.0554	0.2006	0.2141	0.1486	0.1368	0.1692		0.20105	0.243706	0.27963	0.271181	0.162227	0.170552		0.0796425	0.0775906	0.0731988	0.0826727	0.0888316		0.0577941	0.0896976	0.0590153	0.112039	0.089291		0.0487179	0.106886	0.0823402	0.0814435	0.157895
	136.7	0.0925	0.0539	0.2016	0.2151	0.1493	0.1373	0.1707		0.20105	0.243649	0.280471	0.271853	0.164487	0.17301		0.0807379	0.0785117	0.0742566	0.0823308	0.0896776		0.0574338	0.0901387	0.0584416	0.112386	0.0907198		0.0485528	0.106683	0.0825688	0.0816277	0.159011
	136.8	0.0945	0.0565	0.2027	0.2149	0.1491	0.1368	0.1691		0.202041	0.242896	0.280112	0.270833	0.164661	0.173434		0.07889	0.0797263	0.0730466	0.0818868	0.0901934		0.0583197	0.0914932	0.0578298	0.112089	0.0902054		0.0493452	0.107239	0.082794	0.0826426	0.158948
	136.9	0.0944	0.0558	0.2054	0.2154	0.1488	0.1369	0.1666		0.200992	0.24318	0.283422	0.27193	0.164553	0.174538		0.0789474	0.0781089	0.0743842	0.0836171	0.0884167		0.0570381	0.0896021	0.0595703	0.11224	0.0888756		0.0482968	0.109042	0.0841424	0.080712	0.161
	137	0.0939	0.0562	0.2059	0.2149	0.1488	0.1368	0.1685		0.202865	0.242776	0.283574	0.273839	0.165642	0.174466		0.078478	0.0793624	0.0751436	0.0813998	0.0869565		0.0575158	0.0893639	0.0588809	0.113629	0.0891473		0.0503731	0.109042	0.083603	0.0825195	0.15933
	137.1	0.0943	0.0545	0.207	0.2148	0.1487	0.136	0.1673		0.204612	0.243207	0.285472	0.275168	0.160298	0.172744		0.0784041	0.0804519	0.0757974	0.0802587	0.0867996		0.0558842	0.090394	0.0603896	0.113724	0.0876672		0.0495926	0.110678	0.0862162	0.0814779	0.15972
	137.2	0.0954	0.0552	0.2058	0.214	0.1494	0.1364	0.1682		0.202624	0.244032	0.28232	0.275557	0.160336	0.1715		0.0783768	0.0818493	0.0774427	0.078536	0.0861507		0.0552836	0.0901133	0.0602332	0.115224	0.0876365		0.0488372	0.109483	0.0841678	0.0826385	0.158265
	137.3	0.0943	0.0557	0.207	0.2145	0.1491	0.1354	0.1682		0.203963	0.244153	0.282639	0.274934	0.16129	0.170305		0.0777955	0.0821331	0.0763158	0.0782742	0.086964		0.0552272	0.0888946	0.0609598	0.116481	0.0882872		0.049581	0.109851	0.0845528	0.0824338	0.158205
	137.4	0.0946	0.0548	0.2062	0.2153	0.1494	0.1361	0.1701		0.203193	0.245019	0.282731	0.275539	0.160162	0.172756		0.0780507	0.0825751	0.0772899	0.0802139	0.0874936		0.0556916	0.0894372	0.0592809	0.11509	0.0889217		0.0493106	0.109556	0.0835147	0.0843758	0.160016
	137.5	0.0952	0.0552	0.2053	0.2161	0.1497	0.1347	0.1694		0.202388	0.245723	0.284546	0.274704	0.161814	0.172414		0.0758566	0.0839053	0.0766063	0.0790378	0.0881949		0.0567579	0.0880082	0.0592809	0.115193	0.089997		0.0495327	0.107207	0.0848287	0.0842311	0.155757
	137.6	0.0953	0.0538	0.2025	0.2166	0.1508	0.135	0.1686		0.204267	0.246152	0.285269	0.27328	0.161356	0.1753		0.0763132	0.0824195	0.0762376	0.0796058	0.0886792		0.0561661	0.0889634	0.058098	0.113844	0.0886787		0.048809	0.108019	0.0841477	0.0841487	0.155485
	137.7	0.0946	0.0552	0.2027	0.2167	0.1509	0.1358	0.1671		0.203968	0.247363	0.289078	0.274754	0.163272	0.176899		0.0756885	0.0843043	0.0775335	0.0801976	0.0886336		0.0574572	0.0883793	0.0602332	0.11266	0.0890796		0.0487976	0.108197	0.0831753	0.0826406	0.153725
	137.8	0.0938	0.0548	0.2033	0.2157	0.1508	0.136	0.1612		0.204082	0.247893	0.289198	0.274336	0.165648	0.174989		0.0768467	0.0841202	0.0761999	0.0805036	0.0895369		0.0569388	0.0876967	0.0602722	0.112976	0.093037		0.0492415	0.110515	0.0837172	0.0840049	0.15493
	137.9	0.0947	0.056	0.2049	0.2153	0.1514	0.1372	0.1585		0.204301	0.246782	0.290909	0.273901	0.165141	0.172257		0.076404	0.0840062	0.075795	0.0811328	0.0895522		0.0579829	0.0895022	0.060026	0.112092	0.0912312		0.0490082	0.109123	0.0835821	0.0828851	0.157459
	138	0.0945	0.0551	0.2041	0.2155	0.1511	0.1367	0.1605		0.201912	0.246601	0.288889	0.273765	0.166159	0.167946		0.0778526	0.0835335	0.074622	0.0795715	0.0901766		0.0578294	0.0895753	0.0594542	0.11226	0.090188		0.0503379	0.108993	0.0848518	0.0843551	0.155767
	138.1	0.0935	0.0541	0.204	0.2155	0.1515	0.1376	0.1596		0.202205	0.24623	0.289639	0.273187	0.166442	0.168661		0.0770142	0.0817308	0.0752741	0.0827903	0.0914697		0.0570674	0.0877283	0.0599739	0.112114	0.0916617		0.0508475	0.108164	0.0846489	0.0839041	0.156972
	138.2	0.0934	0.0543	0.2037	0.2162	0.152	0.1376	0.1578		0.204532	0.245271	0.287386	0.273468	0.164536	0.167118		0.0773481	0.0831619	0.0775143	0.0817031	0.0917965		0.0579033	0.088809	0.0621542	0.111965	0.0910709		0.0494912	0.107472	0.0854491	0.0851635	0.15489
	138.3	0.0954	0.0527	0.2055	0.216	0.1526	0.137	0.1603		0.203607	0.245484	0.286811	0.273143	0.165883	0.166065		0.0764054	0.0827492	0.0776636	0.0793407	0.091501		0.0573287	0.0877462	0.061178	0.112711	0.0918246		0.0503	0.107207	0.0854724	0.0839452	0.152866
	138.4	0.0949	0.0541	0.2059	0.2164	0.1522	0.1376	0.163		0.205771	0.245545	0.284583	0.2735	0.162099	0.163964		0.0764659	0.0825767	0.0785178	0.0771889	0.0907064		0.058296	0.0871348	0.0634972	0.113476	0.0878797		0.0495485	0.106686	0.0848618	0.084621	0.153601
	138.5	0.0933	0.0541	0.2072	0.2162	0.1515	0.1362	0.1629		0.206534	0.246811	0.283909	0.274302	0.162752	0.163596		0.0767248	0.082001	0.0775384	0.0747986	0.0888051		0.0580685	0.0881748	0.061849	0.114793	0.0880095		0.0486674	0.106868	0.0867068	0.0834151	0.150495
	138.6	0.0921	0.0557	0.2074	0.2158	0.152	0.1357	0.165		0.206534	0.24805	0.283473	0.273483	0.163978	0.163824		0.0775948	0.0797039	0.0770235	0.0776028	0.0876562		0.0593514	0.08785	0.063151	0.112749	0.0883831		0.0488652	0.105045	0.0849905	0.0850699	0.151025
	138.7	0.0924	0.0547	0.2081	0.2146	0.1513	0.1357	0.1651		0.207823	0.247683	0.284272	0.274385	0.162806	0.163036		0.0790099	0.0808394	0.0782936	0.0776291	0.0875363		0.0594705	0.0871018	0.0615234	0.112749	0.0873672		0.0473879	0.106187	0.0839218	0.0828041	0.149588
	138.8	0.0922	0.0552	0.207	0.2145	0.1512	0.136	0.1633		0.206474	0.247498	0.284072	0.276228	0.161981	0.166516		0.0790514	0.0799106	0.0767222	0.0776847	0.0871199		0.0589072	0.0881975	0.0620915	0.113739	0.0885815		0.0482599	0.106142	0.0829044	0.0830492	0.150588
	138.9	0.0914	0.0553	0.2077	0.2136	0.1503	0.1369	0.1636		0.205831	0.248485	0.285191	0.276832	0.160403	0.168514		0.0787138	0.0799588	0.0779157	0.0786773	0.0874317		0.0593979	0.086677	0.0611511	0.113773	0.0873786		0.0500463	0.108051	0.0832881	0.0815828	0.151099
	139	0.0909	0.0551	0.2065	0.2145	0.1502	0.1362	0.1666		0.208528	0.248918	0.283826	0.278925	0.159236	0.170903		0.077622	0.0798903	0.0770738	0.0772727	0.0887331		0.05862	0.0862735	0.0595355	0.11323	0.0895698		0.0501386	0.10852	0.0845987	0.0824566	0.15129
	139.1	0.092	0.0568	0.207	0.2139	0.1508	0.1365	0.1645		0.206886	0.249443	0.280726	0.278651	0.162379	0.170416		0.0779246	0.0783844	0.0758395	0.077534	0.0893377		0.0602851	0.0869565	0.0588235	0.11323	0.0893278		0.0510932	0.108831	0.084732	0.0812332	0.152013
[truncated: 48,609 more rows]

## Sheet: Supplementary Table 1
Supplementary Table 1	single-channel open probability @ various temperatures
[truncated: 32 more rows]
